# Supplementary material for: Redesigning regulatory components of quorum-sensing system for diverse metabolic control
Source: Nat Commun. 2022 Apr 21;13:2182. doi: 10.1038/s41467-022-29933-x (PMC9023504; doi:10.1038/s41467-022-29933-x)
Supplement: Supplementary file 4 — Supplementary Data 1 [file 41467_2022_29933_MOESM4_ESM.xlsx]

## Sheet: Supplementary Table 1
Supplementary Table 1: Plasmids used in this study.
Plasmids	Description	References/source
pZE12-luc	PLlacO1; luc; ColE1 ori; AmpR	1
pZE-P1*CRP-luxR-mCherry	pZE12-luc using luxI-luxR intergenic sequence with 1 CRP-binding site to express luxR and mCherry	This study
pZE-P2*CRP-luxR-mCherry	pZE12-luc using luxI-luxR intergenic sequence with 2 CRP-binding sites to express luxR and mCherry	This study
pZE-P3*CRP-luxR-mCherry	pZE12-luc using luxI-luxR intergenic sequence with 3 CRP-binding sites to express luxR and mCherry	This study
pZE-P4*CRP-luxR-mCherry	pZE12-luc using luxI-luxR intergenic sequence with 4 CRP-binding sites to express luxR and mCherry	This study
pCS27	PLlacO1; p15A ori; KanR	2
pCS-PLlacO1-eGFP	pZE12-luc containing eGFP driven by PLlacO1 promoter	This study
pZE-PQS08-eGFP	pZE12-luc containing eGFP driven by PQS08 promoter	This study
pZE-PQS18-eGFP	pZE12-luc containing eGFP driven by PQS18 promoter	This study
pZE-PQS28-eGFP	pZE12-luc containing eGFP driven by PQS28 promoter	This study
pZE-PQS38-eGFP	pZE12-luc containing eGFP driven by PQS38 promoter	This study
pZE-PQS48-eGFP	pZE12-luc containing eGFP driven by PQS48 promoter	This study
pZE-luxR-PQS08-eGFP	pZE12-luc containing eGFP and luxR driven by PQS08 and P0*CRP respectively	This study
pZE-luxR-PQS18-eGFP	pZE12-luc containing eGFP and luxR driven by PQS18 and P1*CRP respectively	This study
pZE-luxR-PQS28-eGFP	pZE12-luc containing eGFP and luxR driven by PQS28 and P2*CRP respectively	This study
pZE-luxR-PQS38-eGFP	pZE12-luc containing eGFP and luxR driven by PQS38 and P3*CRP respectively	This study
pZE-luxR-PQS48-eGFP	pZE12-luc containing eGFP and luxR driven by PQS48 and P4*CRP respectively	This study
pZE-PQS17-eGFP	pZE12-luc containing eGFP driven by PQS17 promoter	This study
pZE-PQS16-eGFP	pZE12-luc containing eGFP driven by PQS16 promoter	This study
pZE-PQS15-eGFP	pZE12-luc containing eGFP driven by PQS15 promoter	This study
pZE-PQS14-eGFP	pZE12-luc containing eGFP driven by PQS14 promoter	This study
pZE-PQS13-eGFP	pZE12-luc containing eGFP driven by PQS13 promoter	This study
pZE-PQS12-eGFP	pZE12-luc containing eGFP driven by PQS12 promoter	This study
pZE-PQS11-eGFP	pZE12-luc containing eGFP driven by PQS11promoter	This study
pZE-luxR-PQS18-luxI-eGFP	pZE12-luc containing entire luxR-luxI cluster and eGFP	This study
pZE-luxR-PQS11-luxI-eGFP	pZE-luxR-PQS18-luxI-eGFP mutated several bases on PQS18 promoter region.	This study
pZE-luxR-PQS12-luxI-eGFP	pZE-luxR-PQS18-luxI-eGFP mutated several bases on PQS18 promoter region.	This study
pZE-luxR-PQS13-luxI-eGFP	pZE-luxR-PQS18-luxI-eGFP mutated several bases on PQS18 promoter region.	This study
pZE-luxR-PQS14-luxI-eGFP	pZE-luxR-PQS18-luxI-eGFP mutated several bases on PQS18 promoter region.	This study
pZE-luxR-PQS15-luxI-eGFP	pZE-luxR-PQS18-luxI-eGFP mutated several bases on PQS18 promoter region.	This study
pZE-luxR-PQS16-luxI-eGFP	pZE-luxR-PQS18-luxI-eGFP mutated several bases on PQS18 promoter region.	This study
pZE-luxR-PQS17-luxI-eGFP	pZE-luxR-PQS18-luxI-eGFP mutated several bases on PQS18 promoter region.	This study
pZE-luxR-PQS01-luxI-eGFP	pZE-luxR-PQS08-luxI-eGFP mutated several bases on PQS08 promoter region.	This study
pZE-luxR-PQS02-luxI-eGFP	pZE-luxR-PQS08-luxI-eGFP mutated several bases on PQS08 promoter region.	This study
pZE-luxR-PQS03-luxI-eGFP	pZE-luxR-PQS08-luxI-eGFP mutated several bases on PQS08 promoter region.	This study
pZE-luxR-PQS04-luxI-eGFP	pZE-luxR-PQS08-luxI-eGFP mutated several bases on PQS08 promoter region.	This study
pZE-luxR-PQS05-luxI-eGFP	pZE-luxR-PQS08-luxI-eGFP mutated several bases on PQS08 promoter region.	This study
pZE-luxR-PQS06-luxI-eGFP	pZE-luxR-PQS08-luxI-eGFP mutated several bases on PQS08 promoter region.	This study
pZE-luxR-PQS07-luxI-eGFP	pZE-luxR-PQS08-luxI-eGFP mutated several bases on PQS08 promoter region.	This study
pZE-luxR-PQS08-luxI-eGFP	pZE-luxR-PQS18-luxI-eGFP deleted crp-binding site, no crp-binding site	This study
pZE-luxR-PQS21-luxI-eGFP	pZE-luxR-PQS28-luxI-eGFP mutated several bases on PQS08 promoter region.	This study
pZE-luxR-PQS22-luxI-eGFP	pZE-luxR-PQS28-luxI-eGFP mutated several bases on PQS08 promoter region.	This study
pZE-luxR-PQS23-luxI-eGFP	pZE-luxR-PQS28-luxI-eGFP mutated several bases on PQS08 promoter region.	This study
pZE-luxR-PQS24-luxI-eGFP	pZE-luxR-PQS28-luxI-eGFP mutated several bases on PQS08 promoter region.	This study
pZE-luxR-PQS25-luxI-eGFP	pZE-luxR-PQS28-luxI-eGFP mutated several bases on PQS08 promoter region.	This study
pZE-luxR-PQS26-luxI-eGFP	pZE-luxR-PQS28-luxI-eGFP mutated several bases on PQS08 promoter region.	This study
pZE-luxR-PQS27-luxI-eGFP	pZE-luxR-PQS28-luxI-eGFP mutated several bases on PQS08 promoter region.	This study
pZE-luxR-PQS28-luxI-eGFP	pZE-luxR-PQS18-luxI-eGFP inserting an additional crp-binding site, two crp-binding sites	This study
pZE-luxR-PQS31-luxI-eGFP	pZE-luxR-PQS38-luxI-eGFP mutated several bases on PQS08 promoter region.	This study
pZE-luxR-PQS32-luxI-eGFP	pZE-luxR-PQS38-luxI-eGFP mutated several bases on PQS08 promoter region.	This study
pZE-luxR-PQS33-luxI-eGFP	pZE-luxR-PQS38-luxI-eGFP mutated several bases on PQS08 promoter region.	This study
pZE-luxR-PQS34-luxI-eGFP	pZE-luxR-PQS38-luxI-eGFP mutated several bases on PQS08 promoter region.	This study
pZE-luxR-PQS35-luxI-eGFP	pZE-luxR-PQS38-luxI-eGFP mutated several bases on PQS08 promoter region.	This study
pZE-luxR-PQS36-luxI-eGFP	pZE-luxR-PQS38-luxI-eGFP mutated several bases on PQS08 promoter region.	This study
pZE-luxR-PQS37-luxI-eGFP	pZE-luxR-PQS38-luxI-eGFP mutated several bases on PQS08 promoter region.	This study
pZE-luxR-PQS38-luxI-eGFP	pZE-luxR-PQS18-luxI-eGFP inserting two additional crp-binding site, three crp-binding sites	This study
pZE-luxR-PQS41-luxI-eGFP	pZE-luxR-PQS48-luxI-eGFP mutated several bases on PQS08 promoter region.	This study
pZE-luxR-PQS41-luxI-eGFP	pZE-luxR-PQS48-luxI-eGFP mutated several bases on PQS08 promoter region.	This study
pZE-luxR-PQS42-luxI-eGFP	pZE-luxR-PQS48-luxI-eGFP mutated several bases on PQS08 promoter region.	This study
pZE-luxR-PQS43-luxI-eGFP	pZE-luxR-PQS48-luxI-eGFP mutated several bases on PQS08 promoter region.	This study
pZE-luxR-PQS44-luxI-eGFP	pZE-luxR-PQS48-luxI-eGFP mutated several bases on PQS08 promoter region.	This study
pZE-luxR-PQS45-luxI-eGFP	pZE-luxR-PQS48-luxI-eGFP mutated several bases on PQS08 promoter region.	This study
pZE-luxR-PQS46-luxI-eGFP	pZE-luxR-PQS48-luxI-eGFP mutated several bases on PQS08 promoter region.	This study
pZE-luxR-PQS47-luxI-eGFP	pZE-luxR-PQS48-luxI-eGFP mutated several bases on PQS08 promoter region.	This study
pZE-luxR-PQS48-luxI-eGFP	pZE-luxR-PQS18-luxI-eGFP inserting three additional crp-binding site, four crp-binding sites	This study
pZE-luxR-PQS01-eGFP	pZE-luxR-PQS01-luxI-eGFP deleted luxI	This study
pZE-luxR-PQS02-eGFP	pZE-luxR-PQS02-luxI-eGFP deleted luxI	This study
pZE-luxR-PQS03-eGFP	pZE-luxR-PQS03-luxI-eGFP deleted luxI	This study
pZE-luxR-PQS04-eGFP	pZE-luxR-PQS04-luxI-eGFP deleted luxI	This study
pZE-luxR-PQS05-eGFP	pZE-luxR-PQS05-luxI-eGFP deleted luxI	This study
pZE-luxR-PQS06-eGFP	pZE-luxR-PQS06-luxI-eGFP deleted luxI	This study
pZE-luxR-PQS07-eGFP	pZE-luxR-PQS07-luxI-eGFP deleted luxI	This study
pZE-luxR-PQS11-eGFP	pZE-luxR-PQS11-luxI-eGFP deleted luxI	This study
pZE-luxR-PQS12-eGFP	pZE-luxR-PQS12-luxI-eGFP deleted luxI	This study
pZE-luxR-PQS13-eGFP	pZE-luxR-PQS13-luxI-eGFP deleted luxI	This study
pZE-luxR-PQS14-eGFP	pZE-luxR-PQS14-luxI-eGFP deleted luxI	This study
pZE-luxR-PQS15-eGFP	pZE-luxR-PQS15-luxI-eGFP deleted luxI	This study
pZE-luxR-PQS16-eGFP	pZE-luxR-PQS16-luxI-eGFP deleted luxI	This study
pZE-luxR-PQS17-eGFP	pZE-luxR-PQS17-luxI-eGFP deleted luxI	This study
pZE-luxR-PQS21-eGFP	pZE-luxR-PQS21-luxI-eGFP deleted luxI	This study
pZE-luxR-PQS22-eGFP	pZE-luxR-PQS22-luxI-eGFP deleted luxI	This study
pZE-luxR-PQS23-eGFP	pZE-luxR-PQS23-luxI-eGFP deleted luxI	This study
pZE-luxR-PQS24-eGFP	pZE-luxR-PQS24-luxI-eGFP deleted luxI	This study
pZE-luxR-PQS25-eGFP	pZE-luxR-PQS25-luxI-eGFP deleted luxI	This study
pZE-luxR-PQS26-eGFP	pZE-luxR-PQS26-luxI-eGFP deleted luxI	This study
pZE-luxR-PQS27-eGFP	pZE-luxR-PQS27-luxI-eGFP deleted luxI	This study
pZE-luxR-PQS31-eGFP	pZE-luxR-PQS31-luxI-eGFP deleted luxI	This study
pZE-luxR-PQS32-eGFP	pZE-luxR-PQS32-luxI-eGFP deleted luxI	This study
pZE-luxR-PQS33-eGFP	pZE-luxR-PQS33-luxI-eGFP deleted luxI	This study
pZE-luxR-PQS34-eGFP	pZE-luxR-PQS34-luxI-eGFP deleted luxI	This study
pZE-luxR-PQS35-eGFP	pZE-luxR-PQS35-luxI-eGFP deleted luxI	This study
pZE-luxR-PQS36-eGFP	pZE-luxR-PQS36-luxI-eGFP deleted luxI	This study
pZE-luxR-PQS37-eGFP	pZE-luxR-PQS37-luxI-eGFP deleted luxI	This study
pZE-luxR-PQS41-eGFP	pZE-luxR-PQS41-luxI-eGFP deleted luxI	This study
pZE-luxR-PQS42-eGFP	pZE-luxR-PQS42-luxI-eGFP deleted luxI	This study
pZE-luxR-PQS43-eGFP	pZE-luxR-PQS43-luxI-eGFP deleted luxI	This study
pZE-luxR-PQS44-eGFP	pZE-luxR-PQS44-luxI-eGFP deleted luxI	This study
pZE-luxR-PQS45-eGFP	pZE-luxR-PQS45-luxI-eGFP deleted luxI	This study
pZE-luxR-PQS46-eGFP	pZE-luxR-PQS46-luxI-eGFP deleted luxI	This study
pZE-luxR-PQS47-eGFP	pZE-luxR-PQS47-luxI-eGFP deleted luxI	This study
pZE-PQS01-eGFP	pZE-luxR-PQS01-eGFP deleted luxR	This study
pZE-PQS02-eGFP	pZE-luxR-PQS02-eGFP deleted luxR	This study
pZE-PQS03-eGFP	pZE-luxR-PQS03-eGFP deleted luxR	This study
pZE-PQS04-eGFP	pZE-luxR-PQS04-eGFP deleted luxR	This study
pZE-PQS05-eGFP	pZE-luxR-PQS05-eGFP deleted luxR	This study
pZE-PQS06-eGFP	pZE-luxR-PQS06-eGFP deleted luxR	This study
pZE-PQS07-eGFP	pZE-luxR-PQS07-eGFP deleted luxR	This study
pZE-PQS21-eGFP	pZE-luxR-PQS21-eGFP deleted luxR	This study
pZE-PQS22-eGFP	pZE-luxR-PQS22-eGFP deleted luxR	This study
pZE-PQS23-eGFP	pZE-luxR-PQS23-eGFP deleted luxR	This study
pZE-PQS24-eGFP	pZE-luxR-PQS24-eGFP deleted luxR	This study
pZE-PQS25-eGFP	pZE-luxR-PQS25-eGFP deleted luxR	This study
pZE-PQS26-eGFP	pZE-luxR-PQS26-eGFP deleted luxR	This study
pZE-PQS27-eGFP	pZE-luxR-PQS27-eGFP deleted luxR	This study
pZE-PQS31-eGFP	pZE-luxR-PQS31-eGFP deleted luxR	This study
pZE-PQS32-eGFP	pZE-luxR-PQS32-eGFP deleted luxR	This study
pZE-PQS33-eGFP	pZE-luxR-PQS33-eGFP deleted luxR	This study
pZE-PQS34-eGFP	pZE-luxR-PQS34-eGFP deleted luxR	This study
pZE-PQS35-eGFP	pZE-luxR-PQS35-eGFP deleted luxR	This study
pZE-PQS36-eGFP	pZE-luxR-PQS36-eGFP deleted luxR	This study
pZE-PQS37-eGFP	pZE-luxR-PQS37-eGFP deleted luxR	This study
pZE-PQS41-eGFP	pZE-luxR-PQS41-eGFP deleted luxR	This study
pZE-PQS42-eGFP	pZE-luxR-PQS42-eGFP deleted luxR	This study
pZE-PQS43-eGFP	pZE-luxR-PQS43-eGFP deleted luxR	This study
pZE-PQS44-eGFP	pZE-luxR-PQS44-eGFP deleted luxR	This study
pZE-PQS45-eGFP	pZE-luxR-PQS45-eGFP deleted luxR	This study
pZE-PQS46-eGFP	pZE-luxR-PQS46-eGFP deleted luxR	This study
pZE-PQS47-eGFP	pZE-luxR-PQS47-eGFP deleted luxR	This study
pZE-PCG37-eGFP-CO	pZE-luxR-PQS37-luxI-eGFP inserted by expression cassettes PQS18-mCherry and PQS13-mOrange2	This study
pZE-PCG18-eGFP-CO	pZE-luxR-PQS37-luxI-mCherry inserted by expression cassettes PQS18-eGFP and PQS13-mOrange2	This study
pZE-PCG13-eGFP-CO	pZE-luxR-PQS37-luxI-mOrange2 inserted by expression cassettes PQS18-mCherry and PQS13-eGFP	This study
pKD46	λ-Red recombinase expression plasmid, oriR101, repA101ts, AmpR	3
pKD13	Template plasmid with FLP recognition target, KanR	3
pCP20	FLP recombinase plasmid, AmpR, CmR	3
plv-PLtetO-1-dCas9-PLtetO-1-sgRNA	Two PLtetO-1 promoters expressing dCas9 and sgRNA respectively, TetR, p15A ori, CmR	4
plv-PQS18-dCas9-PQS18-sgRNA	plv-PLtetO-1-dCas9-PLtetO-1-sgRNA deleted TetR and replaced PLtetO-1 promoters of dCas9 and sgRNA by QS promoter PQS18	This study
pCS-EP	pCS containing entC from E. coli and pchB from P. ﬂuorescens Migula	5
pZE-PLlacO1-entC-pchB	pZE12-luc containing entC from E. coli and pchB from P. ﬂuorescens Migula	This study
pZE-luxR-PQS13-luxI-entC-pchB	pZE-luxR-PQS13-luxI-eGFP replaced eGFP by entC-pchB	This study
pZE-luxR-PQS18-luxI-entC-pchB	pZE-luxR-PQS18-luxI-eGFP replaced eGFP by entC-pchB	This study
pZE-luxR-PQS37-luxI-entC-pchB	pZE-luxR-PQS37-luxI-eGFP replaced eGFP by entC-pchB	This study
pZE-luxR-PQS33-luxI-entC-pchB	pZE-luxR-PQS33-luxI-eGFP replaced eGFP by entC-pchB	This study
pZE-luxR-PQS13-entC-pchB	pZE-luxR-PQS13-luxI-entC-pchB deleted luxI	This study
pZE-luxR-PQS18-entC-pchB	pZE-luxR-PQS18-luxI-entC-pchB deleted luxI	This study
pZE-luxR-PQS37-entC-pchB	pZE-luxR-PQS37-luxI-entC-pchB deleted luxI	This study
pZE-luxR-PQS33-entC-pchB	pZE-luxR-PQS33-luxI-entC-pchB deleted luxI	This study
plv-PQS18-dCas9-PQS18-sgppc1	plv-PQS18-dCas9-PQS18-sgRNA mutated the sgRNA region to sgppc1	This study
plv-PQS18-dCas9-PQS18-sgppc2	plv-PQS18-dCas9-PQS18-sgRNA mutated the sgRNA region to sgppc2	This study
plv-PQS18-dCas9-PQS18-sgppc3	plv-PQS18-dCas9-PQS18-sgRNA mutated the sgRNA region to sgppc3	This study
plv-PQS18-dCas9-PQS18-sgppc4	plv-PQS18-dCas9-PQS18-sgRNA mutated the sgRNA region to sgppc4	This study
pCS-APTA	pCS27 containing aroL, ppsA, tktA and aroGfbr from E. coli	5
pSA74	PLlacO1; glk; pSC101 ori; CmR	6
pSA-PQS13-APTA	pSA74 containing PQS13-driving APTA genes	This study
pSA-PQS18-APTA	pSA74 containing PQS18-driving APTA genes	This study
pSA-PQS37-APTA	pSA74 containing PQS37-driving APTA genes	This study
pSA-PQS33-APTA	pSA74 containing PQS33-driving APTA genes	This study
pCS-PS	pCS27 containing pqsD and sdgA from Pseudomonas aeruginosa and Streptomyces sp. strain WA46 respectively	5
pZE-PQS13-pqsD-sdgA	pZE12-luc containing PQS13-driving pqsD and sdgA genes	This study
pZE-PQS18-pqsD-sdgA	pZE12-luc containing PQS18-driving pqsD and sdgA genes	This study
pZE-PQS37-pqsD-sdgA	pZE12-luc containing PQS37-driving pqsD and sdgA genes	This study
pZE-PQS33-pqsD-sdgA	pZE12-luc containing PQS33-driving pqsD and sdgA genes	This study
pZE-luxR-PQS13-luxI-entC-pchB-PQS13-pqsD-sdgA	pZE-luxR-PQS13-luxI-entC-pchB inserted by PQS13-pqsD-sdgA cassette	This study
pZE-luxR-PQS18-luxI-entC-pchB-PQS13-pqsD-sdgA	pZE-luxR-PQS18-luxI-entC-pchB inserted by PQS13-pqsD-sdgA cassette	This study
pZE-luxR-PQS37-luxI-entC-pchB-PQS13-pqsD-sdgA	pZE-luxR-PQS37-luxI-entC-pchB inserted by PQS13-pqsD-sdgA cassette	This study
pZE-luxR-PQS33-luxI-entC-pchB-PQS13-pqsD-sdgA	pZE-luxR-PQS33-luxI-entC-pchB inserted by PQS13-pqsD-sdgA cassette	This study
pZE-luxR-PQS13-luxI-entC-pchB-PQS18-pqsD-sdgA	pZE-luxR-PQS13-luxI-entC-pchB inserted by PQS18-pqsD-sdgA cassette	This study
pZE-luxR-PQS18-luxI-entC-pchB-PQS18-pqsD-sdgA	pZE-luxR-PQS18-luxI-entC-pchB inserted by PQS18-pqsD-sdgA cassette	This study
pZE-luxR-PQS37-luxI-entC-pchB-PQS18-pqsD-sdgA	pZE-luxR-PQS37-luxI-entC-pchB inserted by PQS18-pqsD-sdgA cassette	This study
pZE-luxR-PQS33-luxI-entC-pchB-PQS18-pqsD-sdgA	pZE-luxR-PQS33-luxI-entC-pchB inserted by PQS18-pqsD-sdgA cassette	This study
pZE-luxR-PQS13-luxI-entC-pchB-PQS37-pqsD-sdgA	pZE-luxR-PQS13-luxI-entC-pchB inserted by PQS37-pqsD-sdgA cassette	This study
pZE-luxR-PQS18-luxI-entC-pchB-PQS37-pqsD-sdgA	pZE-luxR-PQS18-luxI-entC-pchB inserted by PQS37-pqsD-sdgA cassette	This study
pZE-luxR-PQS37-luxI-entC-pchB-PQS37-pqsD-sdgA	pZE-luxR-PQS37-luxI-entC-pchB inserted by PQS37-pqsD-sdgA cassette	This study
pZE-luxR-PQS33-luxI-entC-pchB-PQS37-pqsD-sdgA	pZE-luxR-PQS33-luxI-entC-pchB inserted by PQS37-pqsD-sdgA cassette	This study
pZE-luxR-PQS13-luxI-entC-pchB-PQS33-pqsD-sdgA	pZE-luxR-PQS13-luxI-entC-pchB inserted by PQS33-pqsD-sdgA cassette	This study
pZE-luxR-PQS18-luxI-entC-pchB-PQS33-pqsD-sdgA	pZE-luxR-PQS18-luxI-entC-pchB inserted by PQS33-pqsD-sdgA cassette	This study
pZE-luxR-PQS37-luxI-entC-pchB-PQS33-pqsD-sdgA	pZE-luxR-PQS37-luxI-entC-pchB inserted by PQS33-pqsD-sdgA cassette	This study
pZE-luxR-PQS33-luxI-entC-pchB-PQS33-pqsD-sdgA	pZE-luxR-PQS33-luxI-entC-pchB inserted by PQS33-pqsD-sdgA cassette	This study
pZE-PLlacO1-EP-PLlacO1-PS	pZE-PLlacO1-EP inserted by PLlacO1-PS cassette	This study
pET-22b	T7 promoter; lacI; ColE1 ori; AmpR	This study
pET-LuxR	pET-22b containing luxR driven by T7 promoter	This study
pET-CRP	pET-22b containing his-tagged crp driven by T7 promoter	This study
Supplementary references
1. Lutz, R. & Bujard, H. Independent and tight regulation of transcriptional units in Escherichia coli via the LacR/O, the TetR/O and AraC/I1-I2 regulatory elements. Nucleic Acids Res. 25, 1203-1210 (1997).
2. Shen, C.R. & Liao, J.C. Metabolic engineering of Escherichia coli for 1-butanol and 1-propanol production via the keto-acid pathways. Metab. Eng. 10, 312-320 (2008).
3. Datsenko, K.A. & Wanner, B.L. One-step inactivation of chromosomal genes in Escherichia coli K-12 using PCR products. Proceedings of the National Academy of Sciences 97, 6640-6645 (2000).
4. Lv, L., Ren, Y.-L., Chen, J.-C., Wu, Q. & Chen, G.-Q. Application of CRISPRi for prokaryotic metabolic engineering involving multiple genes, a case study: controllable P (3HB-co-4HB) biosynthesis. Metabolic engineering 29, 160-168 (2015).
5. Lin, Y., Shen, X., Yuan, Q. & Yan, Y. Microbial biosynthesis of the anticoagulant precursor 4-hydroxycoumarin. Nat Commun 4, 2603 (2013).
6. Huo, Y.-X. et al. Conversion of proteins into biofuels by engineering nitrogen flux. Nat. Biotechnol. 29, 346-351 (2011).
