# Supplementary material for: Redesigning regulatory components of quorum-sensing system for diverse metabolic control
Source: Nat Commun. 2022 Apr 21;13:2182. doi: 10.1038/s41467-022-29933-x (PMC9023504; doi:10.1038/s41467-022-29933-x)
Supplement: Supplementary file 5 — Supplementary Data 2 [file 41467_2022_29933_MOESM5_ESM.xlsx]

## Sheet: Supplementary Table 2
Supplementary Table 2: Strains used in this study.
Strains	Genotype	References/source
Top 10	E. coli strains, F⁻mcrA Δ(mrr-hsdRMS-mcrBC) φ80 lacZΔM15Δ lacX74 recAl araAΔ139Δ(ara-leu)7697 galU galK rpsL(StrR) endAl nupG	Transgen Co., Ltd.
BL21(DE3)	F– ompT hsdSB (rB–, mB–) gal dcm (DE3)	Thermo Scientific™
CG0R	BL21(DE3) harboring pET-LuxR	This study
CG0C	BL21(DE3) harboring pET-CRP	This study
BW25113 (F’)	rrnBT14 ΔlacZWJ16 hsdR514 ΔaraBADAH33 ΔrhaBADLD78 F׳ [traD36 proAB lacIqZΔM15 Tn10(Tetr)]	Yale CGSC
BW25113 (F’) Δppc	BW25113 (F’) with ppc disrupted	This study
BW25113 (F’) A287	BW25113 (F’) with RNAP mutated by the Ala 287 substitution	This study
BW25113 (F’) L159	BW25113 (F’) with CRP mutated by the Leu 159 substitution	This study
mCG	BW25113 (F’) ΔaslA::Plpp-mCherry	This study
QH4	ATCC31884 with pheA and tyrA disrupted	1
CG08m	BW25113 (F’) harboring pZE-P0*CRP -luxR-mCherry	This study
CG18m	BW25113 (F’) harboring pZE-P1*CRP -luxR-mCherry	This study
CG28m	BW25113 (F’) harboring pZE-P2*CRP -luxR-mCherry	This study
CG38m	BW25113 (F’) harboring pZE-P3*CRP -luxR-mCherry	This study
CG48m	BW25113 (F’) harboring pZE-P4*CRP -luxR-mCherry	This study
CG08e	BW25113 (F’) harboring pZE-PQS08-eGFP and pCS-PLlacO1-luxR-luxI	This study
CG18e	BW25113 (F’) harboring pZE-PQS18-eGFP and pCS-PLlacO1-luxR-luxI	This study
CG28e	BW25113 (F’) harboring pZE-PQS28-eGFP and pCS-PLlacO1-luxR-luxI	This study
CG38e	BW25113 (F’) harboring pZE-PQS38-eGFP and pCS-PLlacO1-luxR-luxI	This study
CG48e	BW25113 (F’) harboring pZE-PQS48-eGFP and pCS-PLlacO1-luxR-luxI	This study
CG08f	BW25113 (F’) harboring pZE-luxR-PQS08-eGFP and pCS-PLlacO1-luxI	This study
CG18f	BW25113 (F’) harboring pZE-luxR-PQS18-eGFP and pCS-PLlacO1-luxI	This study
CG28f	BW25113 (F’) harboring pZE-luxR-PQS28-eGFP and pCS-PLlacO1-luxI	This study
CG38f	BW25113 (F’) harboring pZE-luxR-PQS38-eGFP and pCS-PLlacO1-luxI	This study
CG48f	BW25113 (F’) harboring pZE-luxR-PQS48-eGFP and pCS-PLlacO1-luxI	This study
CG17e	BW25113 (F’) harboring pZE-PQS17-eGFP and pCS-PLlacO1-luxR-luxI	This study
CG16e	BW25113 (F’) harboring pZE-PQS16-eGFP and pCS-PLlacO1-luxR-luxI	This study
CG15e	BW25113 (F’) harboring pZE-PQS15-eGFP and pCS-PLlacO1-luxR-luxI	This study
CG14e	BW25113 (F’) harboring pZE-PQS14-eGFP and pCS-PLlacO1-luxR-luxI	This study
CG13e	BW25113 (F’) harboring pZE-PQS13-eGFP and pCS-PLlacO1-luxR-luxI	This study
CG12e	BW25113 (F’) harboring pZE-PQS12-eGFP and pCS-PLlacO1-luxR-luxI	This study
CG11e	BW25113 (F’) harboring pZE-PQS11-eGFP and pCS-PLlacO1-luxR-luxI	This study
CG01a	BW25113 (F’) harboring pZE-luxR-PQS01-luxI-eGFP	This study
CG02a	BW25113 (F’) harboring pZE-luxR-PQS02-luxI-eGFP	This study
CG03a	BW25113 (F’) harboring pZE-luxR-PQS03-luxI-eGFP	This study
CG04a	BW25113 (F’) harboring pZE-luxR-PQS04-luxI-eGFP	This study
CG05a	BW25113 (F’) harboring pZE-luxR-PQS05-luxI-eGFP	This study
CG06a	BW25113 (F’) harboring pZE-luxR-PQS06-luxI-eGFP	This study
CG07a	BW25113 (F’) harboring pZE-luxR-PQS07-luxI-eGFP	This study
CG08a	BW25113 (F’) harboring pZE-luxR-PQS08-luxI-eGFP	This study
CG11a	BW25113 (F’) harboring pZE-luxR-PQS11-luxI-eGFP	This study
CG12a	BW25113 (F’) harboring pZE-luxR-PQS12-luxI-eGFP	This study
CG13a	BW25113 (F’) harboring pZE-luxR-PQS13-luxI-eGFP	This study
CG14a	BW25113 (F’) harboring pZE-luxR-PQS14-luxI-eGFP	This study
CG15a	BW25113 (F’) harboring pZE-luxR-PQS15-luxI-eGFP	This study
CG16a	BW25113 (F’) harboring pZE-luxR-PQS16-luxI-eGFP	This study
CG17a	BW25113 (F’) harboring pZE-luxR-PQS17-luxI-eGFP	This study
CG18a	BW25113 (F’) harboring pZE-luxR-PQS18-luxI-eGFP	This study
CG21a	BW25113 (F’) harboring pZE-luxR-PQS21-luxI-eGFP	This study
CG22a	BW25113 (F’) harboring pZE-luxR-PQS22-luxI-eGFP	This study
CG23a	BW25113 (F’) harboring pZE-luxR-PQS23-luxI-eGFP	This study
CG24a	BW25113 (F’) harboring pZE-luxR-PQS24-luxI-eGFP	This study
CG15a	BW25113 (F’) harboring pZE-luxR-PQS25-luxI-eGFP	This study
CG26a	BW25113 (F’) harboring pZE-luxR-PQS26-luxI-eGFP	This study
CG27a	BW25113 (F’) harboring pZE-luxR-PQS27-luxI-eGFP	This study
CG28a	BW25113 (F’) harboring pZE-luxR-PQS28-luxI-eGFP	This study
CG31a	BW25113 (F’) harboring pZE-luxR-PQS31-luxI-eGFP	This study
CG32a	BW25113 (F’) harboring pZE-luxR-PQS32-luxI-eGFP	This study
CG33a	BW25113 (F’) harboring pZE-luxR-PQS33-luxI-eGFP	This study
CG34a	BW25113 (F’) harboring pZE-luxR-PQS34-luxI-eGFP	This study
CG35a	BW25113 (F’) harboring pZE-luxR-PQS35-luxI-eGFP	This study
CG36a	BW25113 (F’) harboring pZE-luxR-PQS36-luxI-eGFP	This study
CG37a	BW25113 (F’) harboring pZE-luxR-PQS37-luxI-eGFP	This study
CG38a	BW25113 (F’) harboring pZE-luxR-PQS38-luxI-eGFP	This study
CG41a	BW25113 (F’) harboring pZE-luxR-PQS41-luxI-eGFP	This study
CG42a	BW25113 (F’) harboring pZE-luxR-PQS42-luxI-eGFP	This study
CG43a	BW25113 (F’) harboring pZE-luxR-PQS43-luxI-eGFP	This study
CG44a	BW25113 (F’) harboring pZE-luxR-PQS44-luxI-eGFP	This study
CG45a	BW25113 (F’) harboring pZE-luxR-PQS45-luxI-eGFP	This study
CG46a	BW25113 (F’) harboring pZE-luxR-PQS46-luxI-eGFP	This study
CG47a	BW25113 (F’) harboring pZE-luxR-PQS47-luxI-eGFP	This study
CG48a	BW25113 (F’) harboring pZE-luxR-PQS48-luxI-eGFP	This study
CG01b	BW25113 (F’) harboring pZE-luxR-PQS01-eGFP	This study
CG02b	BW25113 (F’) harboring pZE-luxR-PQS02-eGFP	This study
CG03b	BW25113 (F’) harboring pZE-luxR-PQS03-eGFP	This study
CG04b	BW25113 (F’) harboring pZE-luxR-PQS04-eGFP	This study
CG05b	BW25113 (F’) harboring pZE-luxR-PQS05-eGFP	This study
CG06b	BW25113 (F’) harboring pZE-luxR-PQS06-eGFP	This study
CG07b	BW25113 (F’) harboring pZE-luxR-PQS07-eGFP	This study
CG08b	BW25113 (F’) harboring pZE-luxR-PQS08-eGFP	This study
CG11b	BW25113 (F’) harboring pZE-luxR-PQS11-eGFP	This study
CG12b	BW25113 (F’) harboring pZE-luxR-PQS12-eGFP	This study
CG13b	BW25113 (F’) harboring pZE-luxR-PQS13-eGFP	This study
CG14b	BW25113 (F’) harboring pZE-luxR-PQS14-eGFP	This study
CG15b	BW25113 (F’) harboring pZE-luxR-PQS15-eGFP	This study
CG16b	BW25113 (F’) harboring pZE-luxR-PQS16-eGFP	This study
CG17b	BW25113 (F’) harboring pZE-luxR-PQS17-eGFP	This study
CG18b	BW25113 (F’) harboring pZE-luxR-PQS18-eGFP	This study
CG21b	BW25113 (F’) harboring pZE-luxR-PQS21-eGFP	This study
CG22b	BW25113 (F’) harboring pZE-luxR-PQS22-eGFP	This study
CG23b	BW25113 (F’) harboring pZE-luxR-PQS23-eGFP	This study
CG24b	BW25113 (F’) harboring pZE-luxR-PQS24-eGFP	This study
CG15b	BW25113 (F’) harboring pZE-luxR-PQS25-eGFP	This study
CG26b	BW25113 (F’) harboring pZE-luxR-PQS26-eGFP	This study
CG27b	BW25113 (F’) harboring pZE-luxR-PQS27-eGFP	This study
CG28b	BW25113 (F’) harboring pZE-luxR-PQS28-eGFP	This study
CG31b	BW25113 (F’) harboring pZE-luxR-PQS31-eGFP	This study
CG32b	BW25113 (F’) harboring pZE-luxR-PQS32-eGFP	This study
CG33b	BW25113 (F’) harboring pZE-luxR-PQS33-eGFP	This study
CG34b	BW25113 (F’) harboring pZE-luxR-PQS34-eGFP	This study
CG35b	BW25113 (F’) harboring pZE-luxR-PQS35-eGFP	This study
CG36b	BW25113 (F’) harboring pZE-luxR-PQS36-eGFP	This study
CG37b	BW25113 (F’) harboring pZE-luxR-PQS37-eGFP	This study
CG38b	BW25113 (F’) harboring pZE-luxR-PQS38-eGFP	This study
CG41b	BW25113 (F’) harboring pZE-luxR-PQS41-eGFP	This study
CG42b	BW25113 (F’) harboring pZE-luxR-PQS42-eGFP	This study
CG43b	BW25113 (F’) harboring pZE-luxR-PQS43-eGFP	This study
CG44b	BW25113 (F’) harboring pZE-luxR-PQS44-eGFP	This study
CG45b	BW25113 (F’) harboring pZE-luxR-PQS45-eGFP	This study
CG46b	BW25113 (F’) harboring pZE-luxR-PQS46-eGFP	This study
CG47b	BW25113 (F’) harboring pZE-luxR-PQS47-eGFP	This study
CG48b	BW25113 (F’) harboring pZE-luxR-PQS48-eGFP	This study
CG01c	BW25113 (F’) harboring pZE-PQS01-eGFP	This study
CG02c	BW25113 (F’) harboring pZE-PQS02-eGFP	This study
CG03c	BW25113 (F’) harboring pZE-PQS03-eGFP	This study
CG04c	BW25113 (F’) harboring pZE-PQS04-eGFP	This study
CG05c	BW25113 (F’) harboring pZE-PQS05-eGFP	This study
CG06c	BW25113 (F’) harboring pZE-PQS06-eGFP	This study
CG07c	BW25113 (F’) harboring pZE-PQS07-eGFP	This study
CG08c	BW25113 (F’) harboring pZE-PQS08-eGFP	This study
CG11c	BW25113 (F’) harboring pZE-PQS11-eGFP	This study
CG12c	BW25113 (F’) harboring pZE-PQS12-eGFP	This study
CG13c	BW25113 (F’) harboring pZE-PQS13-eGFP	This study
CG14c	BW25113 (F’) harboring pZE-PQS14-eGFP	This study
CG15c	BW25113 (F’) harboring pZE-PQS15-eGFP	This study
CG16c	BW25113 (F’) harboring pZE-PQS16-eGFP	This study
CG17c	BW25113 (F’) harboring pZE-PQS17-eGFP	This study
CG18c	BW25113 (F’) harboring pZE-PQS18-eGFP	This study
CG21c	BW25113 (F’) harboring pZE-PQS21-eGFP	This study
CG22c	BW25113 (F’) harboring pZE-PQS22-eGFP	This study
CG23c	BW25113 (F’) harboring pZE-PQS23-eGFP	This study
CG24c	BW25113 (F’) harboring pZE-PQS24-eGFP	This study
CG15c	BW25113 (F’) harboring pZE-PQS25-eGFP	This study
CG26c	BW25113 (F’) harboring pZE-PQS26-eGFP	This study
CG27c	BW25113 (F’) harboring pZE-PQS27-eGFP	This study
CG28c	BW25113 (F’) harboring pZE-PQS28-eGFP	This study
CG31c	BW25113 (F’) harboring pZE-PQS31-eGFP	This study
CG32c	BW25113 (F’) harboring pZE-PQS32-eGFP	This study
CG33c	BW25113 (F’) harboring pZE-PQS33-eGFP	This study
CG34c	BW25113 (F’) harboring pZE-PQS34-eGFP	This study
CG35c	BW25113 (F’) harboring pZE-PQS35-eGFP	This study
CG36c	BW25113 (F’) harboring pZE-PQS36-eGFP	This study
CG37c	BW25113 (F’) harboring pZE-PQS37-eGFP	This study
CG38c	BW25113 (F’) harboring pZE-PQS38-eGFP	This study
CG41c	BW25113 (F’) harboring pZE-PQS41-eGFP	This study
CG42c	BW25113 (F’) harboring pZE-PQS42-eGFP	This study
CG43c	BW25113 (F’) harboring pZE-PQS43-eGFP	This study
CG44c	BW25113 (F’) harboring pZE-PQS44-eGFP	This study
CG45c	BW25113 (F’) harboring pZE-PQS45-eGFP	This study
CG46c	BW25113 (F’) harboring pZE-PQS46eGFP	This study
CG47c	BW25113 (F’) harboring pZE-PQS47-eGFP	This study
CG48c	BW25113 (F’) harboring pZE-PQS48-eGFP	This study
CGemm	BW25113 (F’) harboring pZE-PCG37-eGFP-CO	This study
CGemm2	BW25113 (F’) harboring pZE-PCG18-eGFP-CO	This study
CGemm3	BW25113 (F’) harboring pZE-PCG13-eGFP-CO	This study
CGdm	mCG strain harboring plv-PQS18-dCas9-PQS18-sgRNA and pZE-luxR-PQS18-luxI-eGFP	This study
CGp	BW25113 (F’) harboring pZE-PLlacO1-entC-pchB	This study
CG13p	BW25113 (F’) harboring pZE-luxR-PQS13-luxI-entC-pchB	This study
CG18p	BW25113 (F’) harboring pZE-luxR-PQS18-luxI-entC-pchB	This study
CG33p	BW25113 (F’) harboring pZE-luxR-PQS33-luxI-entC-pchB	This study
CG37p	BW25113 (F’) harboring pZE-luxR-PQS37-luxI-entC-pchB	This study
CG13pd	BW25113 (F’) harboring pZE-luxR-PQS13-entC-pchB	This study
CG18pd	BW25113 (F’) harboring pZE-luxR-PQS18-entC-pchB	This study
CG33pd	BW25113 (F’) harboring pZE-luxR-PQS33-entC-pchB	This study
CG37pd	BW25113 (F’) harboring pZE-luxR-PQS37-entC-pchB	This study
CGp1	BW25113 (F’) Δppc harboring pZE-PLlacO1-entC-pchB	This study
CGp2	BW25113 (F’) Δppc harboring pZE-luxR-PQS13-luxI-entC-pchB	This study
CGp3	BW25113 (F’) Δppc harboring pZE-luxR-PQS18-luxI-entC-pchB	This study
CGp4	BW25113 (F’) Δppc harboring pZE-luxR-PQS33-luxI-entC-pchB	This study
CGp5	BW25113 (F’) Δppc harboring pZE-luxR-PQS37-luxI-entC-pchB	This study
CGp6	BW25113 (F’) harboring pZE-luxR-PQS18-luxI-PLlacO1-entC-pchB and plv-PQS18-dCas9-PQS18-ppc1	This study
CGp7	BW25113 (F’) harboring pZE-luxR-PQS13-luxI-PLlacO1-entC-pchB and plv-PQS18-dCas9-PQS18-ppc2	This study
CGp8	BW25113 (F’) harboring pZE-luxR-PQS37-luxI-PLlacO1-entC-pchB and plv-PQS18-dCas9-PQS18-ppc3	This study
CGp9	BW25113 (F’) harboring pZE-luxR-PQS33-luxI-PLlacO1-entC-pchB and plv-PQS18-dCas9-PQS18-ppc4	This study
CG13p1	BW25113 (F’) harboring pZE-luxR-PQS13-luxI-entC-pchB and plv-PQS18-dCas9-PQS18-ppc1	This study
CG18p1	BW25113 (F’) harboring pZE-luxR-PQS18-luxI-entC-pchB and plv-PQS18-dCas9-PQS18-ppc1	This study
CG33p1	BW25113 (F’) harboring pZE-luxR-PQS33-luxI-entC-pchB and plv-PQS18-dCas9-PQS18-ppc1	This study
CG37ep1	BW25113 (F’) harboring pZE-luxR-PQS37-luxI-entC-pchB and plv-PQS18-dCas9-PQS18-ppc1	This study
CG13p2	BW25113 (F’) harboring pZE-luxR-PQS13-luxI-entC-pchB and plv-PQS18-dCas9-PQS18-ppc2	This study
CG18p2	BW25113 (F’) harboring pZE-luxR-PQS18-luxI-entC-pchB and plv-PQS18-dCas9-PQS18-ppc2	This study
CG33p2	BW25113 (F’) harboring pZE-luxR-PQS33-luxI-entC-pchB and plv-PQS18-dCas9-PQS18-ppc2	This study
CG37p2	BW25113 (F’) harboring pZE-luxR-PQS37-luxI-entC-pchB and plv-PQS18-dCas9-PQS18-ppc2	This study
CG13p3	BW25113 (F’) harboring pZE-luxR-PQS13-luxI-entC-pchB and plv-PQS18-dCas9-PQS18-ppc3	This study
CG18ep3	BW25113 (F’) harboring pZE-luxR-PQS18-luxI-entC-pchB and plv-PQS18-dCas9-PQS18-ppc3	This study
CG33ep3	BW25113 (F’) harboring pZE-luxR-PQS33-luxI-entC-pchB and plv-PQS18-dCas9-PQS18-ppc3	This study
CG37ep3	BW25113 (F’) harboring pZE-luxR-PQS37-luxI-entC-pchB and plv-PQS18-dCas9-PQS18-ppc3	This study
CG13p4	BW25113 (F’) harboring pZE-luxR-PQS13-luxI-entC-pchB and plv-PQS18-dCas9-PQS18-ppc4	This study
CG18p4	BW25113 (F’) harboring pZE-luxR-PQS18-luxI-entC-pchB and plv-PQS18-dCas9-PQS18-ppc4	This study
CG33p4	BW25113 (F’) harboring pZE-luxR-PQS33-luxI-entC-pchB and plv-PQS18-dCas9-PQS18-ppc4	This study
CG37p4	BW25113 (F’) harboring pZE-luxR-PQS37-luxI-entC-pchB and plv-PQS18-dCas9-PQS18-ppc4	This study
CG13pA	BW25113 (F’) harboring pZE-PQS37-entC-pchB, plv-PQS18-dCas9-PQS18-ppc4 and pSA-PQS13-APTA	This study
CG18pA	BW25113 (F’) harboring pZE-PQS37-entC-pchB, plv-PQS18-dCas9-PQS18-ppc4 and pSA-PQS18-APTA	This study
CG33pA	BW25113 (F’) harboring pZE-PQS37-entC-pchB, plv-PQS18-dCas9-PQS18-ppc4 and pSA-PQS33-APTA	This study
CG37pA	BW25113 (F’) harboring pZE-PQS37-entC-pchB, plv-PQS18-dCas9-PQS18-ppc4 and pSA-PQS37-APTA	This study
CG13pB	QH4 harboring pZE-PQS37-entC-pchB, plv-PQS18-dCas9-PQS18-ppc4 and pSA-PQS13-APTA	This study
CG18pB	QH4 harboring pZE-PQS37-entC-pchB, plv-PQS18-dCas9-PQS18-ppc4 and pSA-PQS18-APTA	This study
CG33pB	QH4 harboring pZE-PQS37-entC-pchB, plv-PQS18-dCas9-PQS18-ppc4 and pSA-PQS33-APTA	This study
CG37pB	QH4 harboring pZE-PQS37-entC-pchB, plv-PQS18-dCas9-PQS18-ppc4 and pSA-PQS37-APTA	This study
CG1313	BW25113 (F’) harboring pZE-PQS13-entC-pchB-PQS13-pqsD-sdgA	This study
CG1318	BW25113 (F’) harboring pZE-PQS13-entC-pchB-PQS18-pqsD-sdgA	This study
CG1333	BW25113 (F’) harboring pZE-PQS13-entC-pchB-PQS33-pqsD-sdgA	This study
CG1337	BW25113 (F’) harboring pZE-PQS13-entC-pchB-PQS37-pqsD-sdgA	This study
CG1813	BW25113 (F’) harboring pZE-PQS18-entC-pchB-PQS13-pqsD-sdgA	This study
CG1818	BW25113 (F’) harboring pZE-PQS18-entC-pchB-PQS18-pqsD-sdgA	This study
CG1833	BW25113 (F’) harboring pZE-PQS18-entC-pchB-PQS33-pqsD-sdgA	This study
CG1837	BW25113 (F’) harboring pZE-PQS18-entC-pchB-PQS37-pqsD-sdgA	This study
CG3313	BW25113 (F’) harboring pZE-PQS33-entC-pchB-PQS13-pqsD-sdgA	This study
CG3318	BW25113 (F’) harboring pZE-PQS33-entC-pchB-PQS18-pqsD-sdgA	This study
CG3333	BW25113 (F’) harboring pZE-PQS3-entC-pchB-PQS33-pqsD-sdgA	This study
CG3337	BW25113 (F’) harboring pZE-PQS33-entC-pchB-PQS37-pqsD-sdgA	This study
CG3713	BW25113 (F’) harboring pZE-PQS37-entC-pchB-PQS13-pqsD-sdgA	This study
CG3718	BW25113 (F’) harboring pZE-PQS37-entC-pchB-PQS18-pqsD-sdgA	This study
CG3733	BW25113 (F’) harboring pZE-PQS7-entC-pchB-PQS33-pqsD-sdgA	This study
CG3737	BW25113 (F’) harboring pZE-PQS37-entC-pchB-PQS37-pqsD-sdgA	This study
CG4H	BW25113 (F’) harboring pZE-PLlacO1-EP-PLlacO1-PS	This study
Supplementary references
1. Huang, Q., Lin, Y. & Yan, Y. Caffeic acid production enhancement by engineering a phenylalanine over‐producing Escherichia coli strain. Biotechnol. Bioeng. 110, 3188-3196 (2013).
