# Supplementary material for: Redesigning regulatory components of quorum-sensing system for diverse metabolic control
Source: Nat Commun. 2022 Apr 21;13:2182. doi: 10.1038/s41467-022-29933-x (PMC9023504; doi:10.1038/s41467-022-29933-x)
Supplement: Supplementary file 6 — Supplementary Data 3 [file 41467_2022_29933_MOESM6_ESM.xlsx]

## Sheet: Supplementary Table 3
Supplementary Table 3: Primers used in this study.
Primers	Sequence (5′-3′)
F-ET401-BsaI	TTGCAGCTGTATGATAATACAGGTTTCCGTAATGCAGCAGTTTGTTATAGT
R-ET401-BsaI	CATGACTATAACAAACTGCTGCATTACGGAAACCTGTATTATCATACAGCT
F-ET101-BsaI	TTGCTACTGTAGGATAGTACAGGTTTTCGTGGTGTGGCAGTTTGTTATAGT
R-ET101-BsaI	CATGACTATAACAAACTGCCACACCACGAAAACCTGTACTATCCTACAGTA
F-MJ1-BsaI	TTGCACCTGTAGGATCGTACAGGTTTACGCAAGAAAATGGTTTGTTATAGT
R-MJ1-BsaI	CATGACTATAACAAACCATTTTCTTGCGTAAACCTGTACGATCCTACAGGT
F-ES401-BsaI	TTGCAGCTGTAGGATAGTACAGGTTTCCGTAATGCATCAGTTTGTTATAGT
R-ES401-BsaI	CATGACTATAACAAACTGATGCATTACGGAAACCTGTACTATCCTACAGCT
F-EM17-BsaI	TTGCAGCTGTAGGATAGTACAGGTTTCCGTAATGCAGCAGTTTGTTATAGT
R-EM17-BsaI	CATGACTATAACAAACTGCTGCATTACGGAAACCTGTACTATCCTACAGCT
F-H905-BsaI	TTGCGGCTGTAGGATAGTACA GGTTTCTGTCGTGCAACAGTTTGTTATAGT
R-H905-BsaI	CATGACTATAACAAACTGTTGCACGACAGAAACCTGTACTATCCTACAGCC
F-PP3-BsaI	TTGCAGCTGTAGGATAGTACAGGTTTCCGTAATGCATCAGTTTGTTATAAT
R-PP3-BsaI	CATGATTATAACAAACTGATGCATTACGGAAACCTGTACTATCCTACAGCT
F-interLuxR-BamHI	CCGGATCCTTAATTTTTCAGATACGGGCAATTAATGGCACCG
R-inter-XbaI	TCTAGAAACAGCCATGCAACCTCTC
F-mCherry-BamHI	AAGGATCCGGTATATCTCCTATGGCTGTTA
R-mCherry-XhoI	GGCTCGAGTTACTTGTACAGCTCGTCCAT
F-luxR-KpnI	GAAAGGTACCATGAACATCAAGAACATCAACG
R-SalI-luxR	TACCGTCGACTTAATTTTTCAGATACGGGCAATTAATGG
F-SalI-luxI	ATTAAGTCGACAAAGAGGAGAAAATGATCAAGAAGAGCGACTTC
R-HindIII-luxI	TATCAAGCTTTTAGTTGCTAACTGCTTTGC
F-PQS-XhoI	TCATCTCGAGTTTTTGTTCACCTAGCTTATTGTTATG
R-PQS-KpnI	CCATGGTACCAACAGCCATGCAACCTCTCTT
F-LuxR-AatII	CTGACGTCTTAATTTTTCAGATACGGGCAATTAATGGCACCG
R-LuxR-XhoI	CCCTCGAGATGAACATCAAGAACATCAACG
F-luxI-KpnI	GTACCATGATCAAGAAGAGCGACTTCC
R-luxI-EcoRI	TTGAATTCTTAGTTGCTAACTGCTT
F-luxI-EcoRI	AACTAAGAATTCAAGGAGATATACATGGTGAGCAAGGGCGAGGAGCTGT
R-EGFP-XbaI	GCCTCTAGATCACTTGTACAGCTCGTCCATGCCG
F-PQSmCherry-AFlIII	TCACATGTTTTGGTGATATCGCTTCCAATT
R-BamHI-T1mche818	GATGGATCCGAGACCTCACCGACAAA
F-BamHI-c31-mOrange2	TCGGATCCATCGATGATATCGCTTC
R-mOrange2Ter-XbaI	AGTGATCTAGACAAATAAAACGAAAGGCTCAGTCGAAAGAC
F-AatII-PQS	GGGACGTCATCGATGATATCGCTTCCAATTAATT
R-BglII-PQS	TAGATCTACCTCTCTTATTTTACATGATCAT
F-EagI-PQS	TACGGCCGCCTGCAGGTCCCGGGATCG
R-AvrII-PQS	CCCTAGGCCTGCAGGTGGCCGG
F-EcoRI-EP	ACTAAGAATTCAGGAGATATACCATGGATACGTCACTGGCTGA
R-XbaI-EP	CCTCTAGATCACTCATCTTGGGCTCCTTGATCCA
F-EP-BglII	AAAGATCTAGGAGATATACCATGGATACGTCACT
R-XbaI-EP	CCTCTAGATCACTCATCTTGGGCTCCTTGATCCA
F-ppc1-sgRNA	GTAGCATTGGCGCGAATATGCTC
R-ppc1-sgRNA	AACGAGCATATTCGCGCCAATGC
F-ppc2-sgRNA	GTAACTGACATTACTACGCAATG
R-ppc2-sgRNA	AACCATTGCGTAGTAATGTCAGT
F-ppc3-sgRNA	GTATACCACAGCATTTCGCCGAA
R-ppc3-sgRNA	AACTTCGGCGAAATGCTGTGGTA
F-ppc4-sgRNA	ATGTGCCGCCTACGTGATCTCGA
R-ppc4-sgRNA	AACTCGAGATCACGTAGGCGGCA
F-BsaI-BsrGI-PcNN	TTCCGGTCTCTGTACATGATATCGCTTCCAATTAATTCGAT
R-AvrIIBsaI-CnnAPTA	AGGGGGTCTCCCTAGGTCTAGGGCGGCG
F-EcoRI-CnnPS	GAATTCCGCTTCCGCTTCCAATTAATTCGAT
F-AvrII-CnnPS	CTAGACCTAGGCGCTTCCGCTTCCAATTAATTCGAT
R-PciI-PS	TCACATGTTCTTTCCTGCGTTA
F-probe 1	GATATCCTTGTTGTTGTTGCAGGTCTT
R-probe 1	CCACGATATTCTTCGCTCGGAATG
F-probe 2	TGTTGCAGGTCTTGATCTTATCGATGATC
R-probe 2	GCTCGGAATGCCCAGGAAGT
F-probe 3	ATCTTATCGATGATCTTTTCGTTCGCG
R-probe 3	GGAAGTCGCTCTTCTTGATCATAACAGC
F-probe 4	CTTTTCGTTCGCGTTGATGTTCTTG
R-probe 4	TTGATCATAACAGCCATGCAACCTCT
F-probe 5	TGATGTTCTTGATGTTCATACTAGTTTTTTGTTCACCTAGCTTATTGTTATGT
R-probe 5	CATGCAACCTCTCTTATTTTACATGATCATAACAAAC
