# Supplementary material for: Redesigning regulatory components of quorum-sensing system for diverse metabolic control
Source: Nat Commun. 2022 Apr 21;13:2182. doi: 10.1038/s41467-022-29933-x (PMC9023504; doi:10.1038/s41467-022-29933-x)
Supplement: Supplementary file 8 — Source Data [file 41467_2022_29933_MOESM8_ESM.xlsx]

## Sheet: Fig. 1b
Fig. 1b	Schematic diagram of the Lux-type QS system.
Numbers of CRP-binding site	1	2	3	Ave	STD
0	11775.4	12473.3	10047.9	11432.2	1248.59
1	32942	57729.8	42042.4	44238.1	12538.9
2	66012.4	64102.4	53100.6	61071.8	6969.01
3	77278.1	73875.4	61620.8	70924.8	8235.1
4	82489.1	86513.6	75641.2	81548	5496.99

## Sheet: Fig. 1c
Fig. 1c	The strength of PluxI promoter with tandem copies of CRP-binding site (n=0,1,2,3,4).
Numbers of CRP-binding site	1	2	3	Ave	STD	T test
0	82708.1	84401.9	86701.3	84603.7	2004.27	0.0102579
1	126769	114836	103948	115184	11414.6	0.0235686
2	95628	81813.9	84399.1	87280.3	7343.94	0.0235686
3	67065.3	76076.7	71150.5	71430.9	4512.26	0.00349498
4	73125.4	72438.7	80849.1	75471	4670.15	0.00506597

## Sheet: Fig. 1d
Fig. 1d	The strength of PluxI promoter with tandem copies of CRP-binding site (n=0,1,2,3,4) in the presence of PluxR controlled LuxR.
Numbers of CRP-binding site	1	2	3	Ave	STD
0	71077.8	81149.2	77843.8	76690.3	5133.85
1	169137	243708	172417	195088	42138.7
2	308664	283247	249299	280403	29784.2
3	539782	471065	443140	484662	49735.1
4	561286	631634	606345	599755	35633.9

## Sheet: Fig. 1f
Fig. 1f	Fluorescence intensity of each PluxI promoter with different “lux box” to “-10” site sequence.
Numbers of CRP-binding site	1	2	3	Ave	STD
ES114	112927	123069	119370	118455	5132.44
PP3	115745	111622	106444	111271	4660.13
MJ1	98087.9	104304	99006.7	100466	3355.49
EM7	96071.8	99719.4	92770.5	96187.3	3475.93
H905	82464.7	86916.8	90101	86494.2	3835.66
ET401	86103.5	83926.2	80415	83481.5	2870.21
ET101	80932	84077.3	75263.5	80090.9	4466.69
ES401	79617.9	75183.1	80467.1	78422.7	2837.53

## Sheet: Fig. 2b
Fig. 2b	Gene expression dynamics of each QS variant in the library.
	1																																									2
Time	PCG07	PCG02	PCG01	PCG06	PCG05	PCG03	PCG08	PCG04	PQS12	PQS18	PQS17	PQS16	PQS13	PQS15	PQS11	PQS14	PQS22	PQS28	PQS23	PQS26	PQS25	PQS27	PQS21	PQS24	PQS33	PQS34	PQS36	PQS35	PQS37	PQS32	PQS38	PQS31	PCG43	PCG44	PCG46	PCG47	PCG45	PCG42	PCG48	PCG41	Time	PCG07	PCG02	PCG01	PCG06	PCG05	PCG03	PCG08	PCG04
00:03:58	93879.3	93570.2	92521.4	91159.7	92327.4	91678.3	88146.8	92982.8	119522	114160	118655	117856	117235	119034	109086	112039	100530	95728.8	97487.2	101701	99735	95146.6	98508.6	99754.2	111483	112521	132612	106846	113551	111325	126924	136448	145817	124904	126043	130123	173819	141205	140026	136913	00:03:58	108000	108140	107391	103776	103911	105661	102159	110216
00:09:58	93232.8	93026.1	92222.2	90183.3	92150.4	90612.1	87990.9	92043.1	119425	113433	117958	115479	118941	117229	108560	111975	100504	95618.6	97301.7	100368	100922	95775.9	99422.4	100521	111598	115034	134509	109178	115398	114120	128008	136154	145625	124348	126254	131132	175966	141496	142248	139504	00:09:58	106623	108287	105983	105043	106277	104416	102230	108069
00:15:58	92658.1	92947.8	91500	89808.3	92315.8	89594.8	87500	91273.5	118522	113900	117513	115294	118093	117669	108543	112140	100470	96076.3	97347.5	101940	100203	95646.6	99741.4	101110	112137	116795	135095	109398	116068	116282	128263	136692	144950	124930	126178	130588	178111	142068	144214	140784	00:15:58	107553	108261	105603	103564	109407	104177	102070	108906
00:21:58	91418.8	92600	90093.2	89058.3	91842.1	89577.6	86522.5	90974.4	118699	115059	116739	116153	118186	117831	107500	110879	100855	96745.8	98844.8	100162	99754.2	96077.6	98508.6	99754.2	111453	116436	135112	109746	115932	117103	128314	136359	144900	124922	125992	132465	179009	140483	144333	142414	00:21:58	106835	107130	104776	103239	108549	103228	100833	107402
00:27:58	91364.4	91646.6	89857.1	88809.9	91765.2	88914.5	86108.1	90367.5	117673	114775	116471	115437	117203	116849	107379	111436	99829.1	96550.8	98948.3	99521.4	99322	95551.7	99422.4	100521	111598	115822	134940	108361	115479	117314	127034	136940	146975	124078	125824	131270	177720	140364	145195	141836	00:27:58	105287	105681	103778	101331	107825	101886	99469.6	106314
00:33:58	90705.9	91316.2	89421.5	88549.2	91413.8	88576.3	85982.1	89983.1	117442	116525	115717	116322	116387	116748	108085	109052	98813.6	95319.3	98750	99322	99855.9	95777.8	100609	101110	110966	115729	133949	109269	115126	117856	127849	136763	146826	123417	125058	133452	178661	139235	145551	141034	00:33:58	105500	106009	103017	101059	106174	102826	98689.7	105891
00:39:58	91008.3	90453	88826.4	88131.1	91076.3	87495.8	84973.2	89302.5	117272	115297	116240	117254	114600	116217	107254	109253	99025.4	95857.1	98538.5	99508.5	99663.9	95059.8	99956.9	100218	109661	115797	131873	107683	115168	116681	126403	136127	149492	123543	125273	132965	174353	139529	144420	141726	00:39:58	105043	105094	101092	100126	105103	100922	98232.8	105825
00:45:58	90155.7	89983.1	87483.6	86951.6	90669.5	87075	84504.4	88758.3	117123	113739	115405	116092	115275	116500	107034	109174	97899.2	94166.7	98453	98932.8	99300	95649.6	99931	99941.2	109319	114639	129647	106550	113833	115983	125867	135647	150570	123569	125926	134638	175350	139533	144433	141059	00:45:58	104686	103576	101242	98190.1	106966	98837.6	96888.9	105008
00:51:58	89861.8	89150	87032.3	86304	90358.3	86330.6	83307	88694.2	117000	114217	115639	115592	114380	116438	107462	109264	97150	94305.8	98754.2	98383.3	98776.9	94760.7	98940.2	100063	108367	113250	128750	104738	113446	114628	126108	134900	151533	123316	126145	134906	174339	139314	144446	140756	00:51:58	103655	101008	99836.1	98606.6	104331	97474.6	95437	104238
00:57:58	89928	87892.6	86744	85039.4	90165.3	85666.7	81843.5	88284.6	116879	112934	115276	115182	114369	115221	106642	109608	96355.4	94281	98754.2	97537.2	98836.1	94779.7	98948.7	100563	108149	112917	127306	104146	114702	113976	125909	134669	153732	123291	126532	138308	172268	136634	144041	140258	00:57:58	102909	100826	98626	96951.2	103059	97158.3	93533.3	102500
01:03:58	89661.4	87195.1	85433.1	84170.5	89837.4	84168	80692.3	87432	116647	113369	114871	114467	113528	115146	106533	109118	95696.7	93762.3	97241.7	97688.5	98606.6	94663.9	99034.2	99225	108008	112557	126902	104218	115081	112472	124081	134557	157341	124197	127594	139000	170645	137258	144301	140033	01:03:58	101756	99642.3	96984	95336	101678	95106.6	92811.5	101429
01:09:58	88891.5	86640	84759.7	83236.6	89056	83307.1	80169.5	86055.1	115726	113057	114064	114577	112823	114444	106512	108417	94951.2	93911.3	97322.3	97097.6	97145.2	93400	97754.2	98504.1	108943	111187	127107	103896	114492	111921	124407	135516	159185	125288	128962	140563	169968	137175	144288	139344	01:09:58	102234	98176	95283.5	93787.4	101057	94374	91243.9	99968.8
01:15:58	88310.6	85338.6	83772.7	82059.7	87566.9	82178.3	78166.7	85627.9	115496	111143	113197	113752	112698	114460	106048	109164	93080	93448	96434.4	96592	97728	92983.5	96949.6	98099.2	108339	112185	125194	103299	116248	112055	124472	134944	160752	126218	129515	142300	169023	136898	144786	140661	01:15:58	100756	95803.1	93815.4	91469.2	99741.9	92696	89047.6	99438.5
01:21:58	87731.3	84100.8	82096.3	80642.3	86415.4	81129.8	77254.1	84335.9	114575	112744	113395	112794	110898	114622	105709	106401	92412.7	93190.5	97455.3	95650.8	96456.7	93032.8	96235.3	98090.9	109752	110841	124504	103062	116764	112100	124762	135360	162039	127533	130851	143705	167969	136733	145117	140183	01:21:58	99131.8	94193.8	92007.5	90594	97881.9	90866.1	88703.1	97015
01:27:58	86941.6	82557.3	80934.3	79424.5	85090.9	79503.8	75064.5	83255.6	114041	112244	111290	112551	111442	113473	105262	106142	91968.8	93085.9	95896	95062	97304.7	92666.7	96100	97475.4	109661	111543	123953	103389	118344	112424	124875	135677	164625	128744	131277	144415	166812	135421	145477	141543	01:27:58	98832.1	93000	90103.7	87614.8	96038.8	89914.7	85407.7	96081.5
01:33:58	86021.4	80559.7	79557.1	77323.9	83992.6	78051.5	73629.9	81735.3	112943	111109	111150	112054	110748	113145	105265	105459	90915.4	92630.8	94811	95469.2	96330.8	91520	94586.8	96500	109628	111853	123767	104007	119723	111348	124938	135938	164100	129656	132479	143416	166748	136985	147455	141829	01:33:58	97888.1	90925.4	88217.4	85376.8	93871.2	86515.2	84090.2	94101.4
01:39:58	85181.8	79065.7	78534.7	76260.3	82253.6	77064.3	71707.7	80316.5	112744	110458	110375	110129	109627	112301	103851	104692	90052.6	92598.5	94682.2	94120.3	96530.3	91063.5	93745.9	95604.8	110244	111458	122750	104662	121644	112116	125894	135561	166069	130724	132601	144126	166810	135703	148363	143098	01:39:58	96810.2	89036.2	87276.6	85297.9	92118.5	85419.1	83088.2	92900.7
01:45:58	84648.6	77842.9	76709.5	74640	80825.2	74937.1	70126.9	78230.8	111898	110323	109165	110649	107204	112022	103745	104309	87573.5	91348.1	94542	93000	95659.3	90257.8	92991.9	95850.8	110207	114571	119942	104517	122104	112482	126336	135096	166925	130968	133959	145078	166514	134993	148696	143582	01:45:58	95077.5	87609.9	85890.4	81863	91194.2	84949.6	79553.2	90841.4
01:51:58	82881.6	75638.9	75230.3	72748.4	79278.9	73238.1	67868.6	76321.9	110038	110348	107528	109518	106950	110309	102571	102668	87427.5	91693.4	93917.3	91949.3	94905.1	89876.9	90984	94301.6	111222	111422	121897	105426	123569	113126	127221	136897	167689	132183	134153	145443	165378	135229	149943	144000	01:51:58	94469	84827.6	83233.3	79773.3	89804.2	80923.1	77812.5	89047
01:57:58	81746.8	74398.6	73259.5	70559	77920.5	71228.8	66347.5	74483.4	109174	108609	106566	109396	106014	108887	102028	102085	86099.3	90542.9	92455.9	91844	94442.9	89571.4	90460.3	93992.1	111672	111847	122326	105799	124511	113760	128609	138181	167832	132125	133677	145549	165658	132932	149909	144878	01:57:58	93562.9	83349	82083.9	77464.5	88149.7	78648.6	74832.2	87305.2
02:03:58	81000	72019.5	71957.3	68916.2	75943	69468.4	64406.9	72564.1	107757	108284	105523	107420	104401	108372	100959	100553	84034.5	89902.1	92818.8	89944.8	94104.9	88407.4	88804.7	92314	112550	112336	122248	107209	126007	112596	129312	139220	166964	133076	133925	145515	166732	131803	151891	145455	02:03:58	91756.4	80541.9	79850.9	75006.2	85954.2	76993.5	73116.9	85213.8
02:09:58	79439.3	70831.2	70470.9	67028.7	73939.4	67682.9	62106	70723.9	106893	107535	105176	105952	101125	107329	100651	99391.5	82644.3	89959.2	91333.3	89101.4	94262.1	87630.4	87682.2	91580.8	111646	111580	120676	106533	127379	113342	129069	139347	168657	133361	133636	147101	164773	129070	151227	145685	02:09:58	89969.3	77906.8	77577.4	73089.3	82660.4	74188.7	69590.1	82443.1
02:15:58	78261.1	68802.4	68616.7	65142.1	71699.4	66162.8	60401.3	69217.6	105825	106345	104101	104258	100401	106386	99465	98892	82228.8	89337.7	90910.3	87810.5	93193.3	86695	87000	91166.7	111082	111801	118926	107782	129392	113006	129102	139605	169459	132846	134564	147831	164138	127423	152250	145480	02:15:58	88141.2	75779.8	76011.4	69880.7	80710.8	71036.1	66672.6	79862.1
02:21:58	76410.5	67040	66746	63307.3	70306	64000	58561	66842.7	104211	105342	102098	104071	98802.5	105503	99061.4	98539.2	79879.7	89232.3	89375.8	87630.6	93294.1	86069.4	85909.8	90123.1	111642	111740	118592	108087	130599	112636	129775	140563	172779	133135	133207	149731	162224	124722	152019	146000	02:21:58	87207.9	72522.7	72790.3	67704.3	77800	68655.2	64017	76535.5
02:27:58	74575	64994.6	65272.7	61420.8	68421.9	61994.7	56511.6	64871	102359	105159	101582	103534	97071	103661	97370.6	95926.9	77939	88493.8	89052.3	85533.7	92753.2	85197.3	83860.3	89084.6	110699	110819	117127	107437	130650	112246	129333	140090	174294	132562	133633	152403	159756	121898	151886	144519	02:27:58	85582.9	70086.5	70615.4	64215.4	76262.3	66360.7	60500	73659.7
02:33:58	72625.6	63051.8	63205.7	59108.5	66059.1	60437.2	54412.1	62510.2	101176	103926	99460.7	102339	94437.5	102500	96743	95892.7	75368.4	88234.9	88708.9	84940.8	91347.6	84807.9	81956.8	88105.1	110665	111069	115166	107161	131387	110352	128180	138926	176241	132787	132817	153794	157749	120283	151370	144819	02:33:58	83338.4	67195.9	68233	61161	73061.9	63114	57476.9	71123.8
02:39:58	70821.4	61803	61900.5	57685.8	64344.2	58661.9	52630.2	60556.1	99321.2	101818	99281.1	100210	92735.1	100983	95310.2	94652.2	74224.7	87238.4	87274.4	84382.9	90594.1	84000	79538.5	85602.1	111175	110867	114429	107110	131774	110747	128042	138874	179183	132372	133626	156494	156452	117349	150800	143209	02:39:58	81047.8	64053.7	64990.8	58408.3	70209.8	60807.9	54679.6	68217
02:45:58	69662.4	59773.1	60531.6	55493.7	62000	56614.3	51137.3	58840.2	98150.3	101073	97759	100164	90680.4	100144	94045.7	93586.1	73259.5	86620.1	86658.8	82961.7	89678	83273.3	78445.2	84903.4	110434	109815	112743	106316	132426	109301	126937	138943	181276	131804	132940	159162	155066	114629	149718	141667	02:45:58	78851.4	62004.6	62694	56268.4	66321.1	56810.2	51245.5	65048.5
02:51:58	67710.8	58572.7	58576.6	54278.9	60289.3	54974.5	49204.7	57004.3	96565.9	100411	96862.7	99526	88612.7	98533	93574.9	93238.4	70764.1	87252.7	86209	81973.8	88913.5	82393.9	76246.7	83354.7	108735	109966	110393	106010	133099	108161	126572	137291	184307	131772	133856	163064	152039	112640	148431	139973	02:51:58	77145.3	59838.4	60286.9	52938.5	63804.3	54223.7	48333.3	61962.2
02:57:58	66484.7	56729.2	57307.7	52661.6	58472.4	53153.8	47929.5	54644.6	94369.8	99041.2	96210.3	97394.1	86569.4	97502.4	92599.1	92715.4	69362.7	86733.3	84924.3	80990	87943	81250	73525.6	81519.6	108349	109968	109529	105995	132737	106740	123995	135984	188337	133190	134675	166983	150512	110023	147184	138518	02:57:58	74357.7	58272.7	57925.8	50527.3	60615.7	51912.5	46321	58824
03:03:58	64854.1	55728.3	56000	51166.7	56780.7	51397.7	46508.4	53019.6	93613.9	97004.9	94720	97253.5	86747.8	96013.8	91412.3	91607.6	68502.3	86323.5	85293.8	80171.4	86823.5	80415.7	71807.5	80226.1	108797	109668	107377	105114	131332	106040	122990	135379	190865	132816	136740	170195	149026	109056	145816	137184	03:03:58	72705	56043	55624.1	48150.7	58023.5	49866.1	44379.8	55507.5
03:09:58	64135.3	54498.2	54740	49273.9	54875.9	50247.3	45154.8	51102.2	92165.1	96655.8	94689.4	96223.2	85546.2	94013.1	90004.2	90942.4	67640	85392.5	84734	79431.8	84572.1	79451.6	69191.6	78197.5	108657	111456	105833	103700	131565	103117	120966	133962	194688	134775	137280	176050	147159	106606	144269	135235	03:09:58	70771.4	53581.8	54292.5	47092.2	55208.8	47634.7	42723.6	52561.4
03:15:58	62807.6	52863	53258.8	48054	53678.6	48602	43893.4	49820.3	90677.1	95897.3	92490	95331.9	83713.1	94175	89668	89440.2	66708.9	86488.8	84525.8	78584.4	84190.3	78427.8	67450.9	76922.6	108410	111815	103186	103108	131791	101198	119991	131671	198384	136695	140141	186367	142761	103342	142808	132531	03:15:58	68909.1	51877.1	52654.8	45574.7	53421.2	45436	41133.6	50072.6
03:21:58	61555.2	52255.7	52204.3	46987.7	52240.5	47553.4	42532.9	48158.1	89842.6	96502.1	91634	95633.1	81588	93988.2	88583.6	88807.1	65706.3	86423.1	83799.1	77567.3	83319.3	77709.4	65419.9	75482.8	109352	113502	102219	102529	131863	100000	117829	129828	202045	138004	143235	188827	138554	101817	140230	130909	03:21:58	67032.3	50118	51056.4	43009.4	50803.3	43940.4	39062.3	48285.7
03:27:58	60603.6	51283.4	51289.6	45738.9	50671.7	46224.3	41536.9	46678.1	89116	95924.3	91498.2	95409.1	80827.5	92272.1	88496.5	89181.9	64235.1	86947.6	82844.5	76953.8	83122.5	77075.1	63631.6	73769.2	110395	115624	101522	101861	131619	98399.3	115726	127527	206571	140695	146706	192052	135152	100168	138465	129465	03:27:58	64812.5	48933.3	49299.1	40633.3	47500	42038.3	37275.3	45819
03:33:58	59307.7	50269.1	50233.4	44794.3	49061.8	45213.2	40845.2	45376.5	88614.2	94569.3	91318.8	95184.4	80092.1	91166.1	87016.5	88484.8	62355.6	86343.5	82416.7	76527.3	81535.3	76256.8	61663.3	71942.4	111463	118494	100818	102357	130264	97733.1	113012	125903	206915	144742	151261	186708	133804	102981	136402	127201	03:33:58	62399.4	47899.4	48160.3	39216.4	46064.2	40680	36198.2	43828.4
03:39:58	58316.9	49430.7	49218.2	43953.3	48121.8	44147	39953.3	44159.9	87260.6	96127.2	90340.7	94989.9	80758.6	90750	87066.9	88647.1	61141.9	87435.3	82589.6	76078.8	80257.8	75466.1	59473.7	70295	113544	120705	100732	101725	129144	97237.9	110689	123465	202943	148518	151170	186587	135332	105003	134977	125540	03:39:58	61598.3	47844.1	47179.3	39616.9	45002.9	39522.3	35897.4	41647.7
03:45:58	57376.3	49011.3	48494.7	43163.2	46891.3	43185.1	39003	43585	86917.2	95129.1	89431.6	94334.4	82114.8	89934.8	85798.2	88130.2	61112.9	84498.3	82332.2	75785.3	79749.2	74694.8	58418.2	69282.3	116853	122594	102035	102165	128841	97575.4	109983	122449	194629	153267	154065	182859	135796	107233	133025	124492	03:45:58	60480.6	47123.9	46997.3	39199.5	44415.3	39278.4	35486	40212.5
03:51:58	56564.2	48564.9	48200	42378.8	46153.2	42547.4	38612.5	43026.7	86833.3	93867.5	89339.2	93914.6	83901.4	89077.4	85186.9	86635.7	62125.7	81847.6	80710.1	77932.1	77322.1	74090.9	56694	67695.5	120130	125805	101900	103590	127817	97741.8	108443	120199	186970	152487	155649	175507	137656	108661	132181	124641	03:51:58	59002.7	46868.3	46584.6	38953.5	42973	38810.3	35139.8	39299.5
03:57:58	55961.4	48658	48369.8	41553.4	44877.5	41899	38138.2	42281.3	86803.7	93547.1	89042.5	94088.5	84129.6	88239.2	85321.8	86050.7	62962.5	81618.9	80603.1	78006	76861.4	73525	55683.1	67180.4	123341	130409	103288	105113	129801	96997.2	108051	118603	183498	153268	157363	176010	136626	107532	130799	124464	03:57:58	57847.7	46914.9	46286.4	38409.4	41963.8	37857.5	34624.7	38235
04:03:58	55230.2	48514.9	47787.4	41282.7	44294.7	41045.9	37740.3	41495.1	86807.1	94329.4	89343.4	94091.2	84236.4	87683.3	85090.7	85749.6	63850	81829.4	80039	77750	76082.2	73220	55503.9	66914.9	125715	136301	103875	106017	132130	98582.4	107716	116120	185628	155296	155699	175025	134313	108184	130625	124140	04:03:58	56278	46792.6	46273.2	38150.7	41211.4	37908	33812.3	37736.2
04:09:58	54295.3	48655.5	47869.4	40966.2	43955.8	40795.8	37414.4	41051.8	86351.4	93886.4	88631.6	93323.3	82684.9	87874	84509.2	86885.4	65941.2	82798.3	80252.2	77856	76199.5	73018.9	55240.6	67195.2	128374	142526	106157	108911	136140	98577.8	107690	114821	188214	157033	155348	177027	130979	108698	129815	125713	04:09:58	55749.4	46343.6	45551.5	37313.4	40551.3	36957.1	33755.9	37879.9
04:15:58	53949.3	48615.6	47616.2	40325.5	43787.5	40424.2	36907.4	40635.7	86348.8	94721.3	88798	93797.4	82491.3	87557.5	83721.1	86135.8	67784.6	83142.9	80108.9	76949.5	76089.5	72736.5	54821.4	66584.9	132894	148792	108292	111832	141288	98972.2	108427	113324	193883	157149	158323	177301	128378	110873	130442	126822	04:15:58	54683.7	46758.5	45677.6	36653.5	40000	36759.6	33241.5	36953.7
04:21:58	53286.3	48462.7	47100.2	40025.9	43154.2	40055.3	36851.6	40029.9	86164.1	95146.2	87869.9	92967.3	82196.2	87482.8	83299.5	86693.9	67868	84460.3	79943.7	77507.7	75676.8	73020.2	53875	66055.4	137388	152453	111952	115923	146182	100075	109568	112931	197322	158671	160535	177167	126374	113614	131801	129549	04:21:58	53837.6	46748.9	44971.4	36345.7	39359.3	36190.6	32877.9	36273.3
04:27:58	52659.5	48139.1	46927.6	39912.3	42716	39638.7	36915.8	39618	85330	94090	87588	92932.5	81853.2	86461.4	81854.5	86486.4	67627.6	84789.3	79969.2	76975.6	75620.2	72594.4	53022.5	64886.8	144213	157614	115796	120109	149972	102650	111829	113556	201401	161316	165420	180345	125466	117885	132852	132062	04:27:58	53187.1	46068.5	45208.7	36337.3	39198.4	36020.4	32440.2	35572.3
04:33:58	52404.9	48086.2	46504.8	39873.1	42268.1	39730.3	36574.6	39207.4	84399.1	94222	86822.6	91156.7	81545.1	84717.5	81708.6	85501.7	66957.6	84694.9	80313.7	77459.2	75600.9	72532.1	53027.4	64333.9	148695	161042	119565	124843	156173	103794	115781	114563	204156	166554	168472	185805	124624	120165	135002	135589	04:33:58	52354.8	46223.1	44730.1	35939.7	38839.6	35517.9	32250.5	35120.6
04:39:58	52101.1	47922.2	46361.5	39761	42091.3	39429.1	36605.6	39019.2	82285.1	92654.5	86643.3	89614.5	79859.5	83712.4	80489.7	84588.3	65800.8	85588	80348.1	78189.3	75050.3	73265.5	52979.8	63212.6	153481	164166	124672	130039	159345	108332	120071	117113	214771	170432	173939	194031	120486	121405	138415	139642	04:39:58	52221.6	45714	44298	35332.7	38140.1	34682.1	31963.4	34866.5
04:45:58	51513	47679.6	46116	39731.6	41479.1	39420.4	36721.5	38582.4	80454	91936.4	84326.7	89814.2	76623.5	81800.4	78994	82927.7	65243	85997.8	79683	78189.8	74361.2	73519.7	52701.9	62296.9	155883	165971	127407	136052	160158	115360	124103	119069	216724	174893	177771	196027	121873	127006	140793	143723	04:45:58	51801.8	45738.6	43754	34836.6	37730	34162.7	31530.5	33949.7
04:51:58	51163.6	47293.3	45870.5	39525.5	41185.6	39111.7	36566.2	38157.6	80350	91261.8	85361.5	88564.4	77874.5	81474.1	78151	83892	66171.2	83685	80724.4	75462.3	74723.9	72124.4	52687	61717.1	162051	167953	133471	145261	159421	115675	121888	113970	211279	179340	179930	192847	128733	136672	145279	148409	04:51:58	51912.9	45794.7	43472.4	34350.1	37614.3	34185.5	30991.1	33103.6
04:57:58	50855.3	47159.5	45453.9	39095.6	40913.4	38815.3	36478.9	37856.2	78862.1	87654.3	83956.2	84801.9	80811.3	79845.4	76890.6	79562.8	66436.8	81728.7	78459.2	77354.3	73548.3	71572.7	54056	62743.1	166440	164036	137542	146933	163454	121795	130573	122202	209915	183520	184064	194549	134052	143347	148840	151533	04:57:58	51624.8	45302.2	43450	33983.2	36903.6	33862	31020.5	32717.9
05:03:58	50939.5	47049.5	45313.7	39006.4	40569.3	38547.2	36191.5	37751.6	77944.2	88195.7	83319.3	85255.6	79794.2	79761	75974.8	76035	67514.3	81456.4	77355.6	79160.4	71644.4	71194	56169	64711.2	168635	167575	137032	148763	166617	127384	137530	127251	210325	188074	186971	200468	139570	146623	151325	153803	05:03:58	52239.5	45375.8	43411.6	33453.8	36809	33643.1	30611.6	32321
05:09:58	50781.4	46851.7	45353.4	38600.3	40292.9	38412.7	35885.9	37285.9	77532.1	89283.8	82994.7	86000	77012.1	78477.3	75778.9	76685.4	69095.5	82427.5	77869.1	77498.2	72642.3	71008.1	56772.5	65914.9	166482	171793	137841	150481	171396	133789	142660	131588	218273	192789	191239	209420	140037	146910	155217	155919	05:09:58	52126.8	45818.3	43461.9	33909.2	36449.4	33394.3	31078.4	31912.5
05:15:58	50509.4	46617.9	45016.4	38436.9	40144.4	38146.5	35893.5	37085.8	77569.2	88448	82972.9	85198.3	77844.5	78241.6	75505.8	76468.6	70335	82413	78957.9	76986	72904.4	70480.1	56541.9	65610.2	168429	173069	141522	152941	174052	138349	145826	135629	224297	196048	194086	210491	140523	153258	157745	157984	05:15:58	51963.7	46108.4	43394	34018.2	36736.8	33331.3	31155.9	31748.9
05:21:58	50609.3	46605.4	45139.7	38331.4	39919.1	38200	35633.8	36879.6	77129.8	87786.2	82886.7	84268.5	78613.6	77546.3	75114.1	75494.1	71812.6	81781.2	78722.5	77763	72410.8	70697.8	56266.9	65540.4	175480	171876	145317	156508	174199	140536	149506	139772	224293	199080	195784	212104	143670	158086	160567	160603	05:21:58	51865.1	46019.3	43292.4	34118	36293.9	33453.1	31336.8	31667.6
05:27:58	50611.3	46633.3	45198.9	38300.9	39539.5	38206	35572.9	36502.2	76839.3	87594.3	82296.4	83435.1	78451.4	77355.3	74819.9	74685.9	72755.5	82451.3	78892.4	77917.3	72447.9	70252.3	55798.4	65237.9	179540	174403	147317	158942	175762	143397	150891	141558	222321	202370	199401	212492	147823	164536	163953	162331	05:27:58	51907.4	45668.6	43645.2	33554	35758.4	33659.9	30819	31633.2
05:33:58	50703.4	46751.1	45145.9	38177	39550.1	38064.2	35409.9	36416.3	75957.7	86850.7	82126	82338	77328.8	76272.5	74135.7	74094.8	73384	82630	79176.9	78042.4	71538.7	70211.8	55687.8	65171.2	182496	177724	150414	163142	177793	147364	153922	144736	224106	205192	201152	213428	149684	170030	166249	163444	05:33:58	51986.1	45974.5	43622.4	33790.7	35370.2	33818.4	30596.3	31855.3
05:39:58	50904.2	46731.2	45286.7	38104.5	39487.7	38201.1	35448.2	35991.7	75015.1	85577.6	81119.2	80894.1	76369.5	75802.1	73191.2	73646.3	73738	83874.6	79023.5	78682.9	71451.6	70383.7	55525	65033	187110	180796	154436	165992	179642	150769	155698	146825	224214	208445	200766	216369	157020	174153	169440	165923	05:39:58	52065.3	45973.7	43611.5	33622.3	35855.8	33778.1	29942.9	31527.5
05:45:58	51237.9	47047.7	45474.6	38347.6	39549.1	38351.2	35530	35826.6	73669.1	85211.8	80115.9	79297.1	75937.2	74380.7	72292.2	71471	74031.1	83735.6	78557.6	78605.6	70870.7	70030.5	56145.1	64804.5	191655	183637	157420	170578	181167	153560	157715	148896	226083	211669	201087	218033	162148	179157	171770	168011	05:45:58	52283.2	45913.2	43705.3	33989.3	35697.8	33881.6	29991.8	31542.4
05:51:58	51407.9	47221.9	45639.2	38317.8	39494.8	38437.4	35601.9	35712.2	72922.5	84223.9	79930.8	78814.3	75131.4	72954	71159.1	70674.3	74482.2	83513.2	77943.1	78940	70482.9	69795.3	56500	64835	195472	187928	161647	174730	183310	156447	159489	150672	225908	213650	200608	218551	168662	185878	174637	169263	05:51:58	52433.9	45614.2	43720.4	34040.2	35899.5	33905	30025.2	31312.4
05:57:58	51729.2	47690.1	45888.2	38548.3	39690.8	38567.5	35656.9	35612.5	71762.3	83124.5	79182.6	77281.3	74916	72624.1	70085.7	69657.3	74949.5	82928.9	77111.7	79331.9	70268.3	69316.3	57514.1	65320.9	201093	192498	164216	180605	184233	161567	161035	152101	225757	217445	203339	219383	174424	192710	177916	171775	05:57:58	52602.5	45872.8	44097.6	34060.4	35952.6	34172.9	29833.5	31283.9
06:03:58	52272.8	47816.5	46064.4	38847.3	39718.1	38878.4	35997.4	35674.9	71383	82462.3	78959.2	76837.9	74662.2	72006.7	69558.2	69032.1	75524	82630.2	77389	79268.7	69289	69383.5	58377.1	65541.2	204838	198828	167146	185606	187930	164988	163202	153670	229110	221196	206349	223066	181334	196531	180545	174433	06:03:58	53200.2	46425.4	44321.5	34403.4	35937.8	34315.9	30363.5	31056.9
06:09:58	52709.3	48528.5	46508	39091.8	39974.8	39259.5	36180.9	35679.7	71196.6	82877.4	79807.4	77719.6	74189.9	72289.6	69421.9	68149.4	76475.3	81883.6	77070.9	79770.1	68927.2	68804.2	59396.5	66276.9	211067	202652	171965	191348	192259	168713	165700	156067	229776	224610	209119	228182	180708	199965	183725	176939	06:09:58	53682	46608.2	44558.9	34243.6	35908.2	34440.7	30481.4	30676
06:15:58	53175	48959.6	46795.9	39378	40192.9	39631.6	36433.2	35604.1	71866.6	83118	80401.8	78993.5	74995	73081.5	69402.8	68819.8	78044.6	82339.1	77688.4	80625.5	69668.3	68917.5	59903	66325.1	215664	210942	176527	196965	196458	173268	168558	158139	226533	230573	213858	236397	186719	203817	185795	180671	06:15:58	54446.8	47507.3	44958.1	34421.4	36090.6	34781	30713.4	30764.2
06:21:58	53762.9	49674.8	47435.5	39726.1	40640.1	39902.3	36642.4	35924.5	73806.9	85339.4	81982.4	81236.4	75801.2	75304.3	70173.9	70589.7	79345.5	84471.6	78507.7	81153.5	70086.7	69127.6	60556.5	66932.9	222717	215041	183741	202743	199610	179546	172086	161244	229478	234718	218457	239692	190887	209959	189506	183346	06:21:58	55226.8	48247.3	45134.7	34717.9	36103.1	34824	31289.5	30925.5
06:27:58	54371.3	50386.5	48105.9	40244.3	40952.3	40341.7	36892.4	36097.9	75884.6	87605.8	85282.9	83938.1	78628.3	77795.1	71991.4	72259.8	81728.7	88673.4	80411.2	82651.2	71752.6	70180.7	60651.3	67147.5	230194	221532	188679	209542	203906	186073	175071	164702	232582	240846	223960	242473	196018	220021	193578	187124	06:27:58	55833.3	49222.6	45768.7	34996.4	36103.4	35259.6	31715.8	30585.6
06:33:58	54917.8	50960.4	48472.6	40804.8	41424.8	41114.6	37192.7	36328.2	79633.5	90597.8	88935	86940.2	82879	82425.5	74197.8	73791.1	84698.8	94033.2	83174.1	85747	73901.1	71926.6	61531.3	67943	237754	225731	195603	215784	209180	193886	179492	168714	229504	248674	231043	244653	206464	230842	196607	191986	06:33:58	56406.1	50239.8	46754.7	35592	36742.3	35795.2	32063.5	30622.9
06:39:58	55461.1	51829.6	49309.7	41395.5	42101.5	41547.4	37726.6	36532	84470.1	96242.3	92709.5	92155.6	86099.1	87726.7	77400.5	76736.9	89704.7	99543.2	87465.5	89473.8	76369.1	74305.2	62758.4	69238.5	244826	233923	200559	223370	213326	201662	184021	172352	229616	255706	239084	250860	215775	240100	201831	196246	06:39:58	57578.9	51355.3	47389.7	36700	37127.2	35836.5	32392.6	30912.3
06:45:58	56000	52858.2	49874.4	41984.8	42718	42257.2	38008.4	36982.4	89978	101819	97612.6	98164.3	90236	93772.1	81230.4	81205.2	95974.6	106969	92134.3	92461.4	81646.9	77895.6	64616.5	71311.7	250797	242654	206948	231380	219956	210831	190141	176871	235043	266115	248274	258912	221151	247563	205634	201436	06:45:58	58453.2	51990.5	47895.6	37146.8	37751.7	36583.3	32823.1	31211.5
06:51:58	56764.7	54004.8	50622.6	42698.8	43219.5	42715.3	38425.7	37522.3	96272.9	107945	103801	103384	96457.4	100477	85978.6	85794.8	102368	114011	97425.1	96725.2	88353.8	82241.8	67718.9	73957	258697	249449	213263	238864	225832	221219	195824	181615	244587	274945	257127	269838	225855	254158	211531	208481	06:51:58	58989.6	53379.5	48781.6	37937.4	38346.1	37457.9	33428.1	31705.5
06:57:58	57687.9	54871.7	51381.9	43154.2	43841	43336.1	38904.2	37969.2	103462	114598	110499	110362	101919	106836	91283.2	90702.8	109161	120944	103213	102971	95784.4	87534.3	71259	77214.6	268060	254773	220224	246523	231460	231026	202975	187479	248750	286172	267079	276098	237500	266967	218169	214370	06:57:58	59246.8	54499.4	49792.5	38583.6	39067.8	38447.9	34022.6	32237.8
07:03:58	58227.6	56151.7	51853.2	43879.9	44719.5	44273.5	39624.1	38440.9	109794	119533	116662	116239	105958	115305	96736.5	96843.5	116029	126193	109109	108596	105183	93874.3	76294.2	81716	274398	265002	226980	253993	237547	243092	209238	192920	249717	296643	279157	278794	253254	285765	224023	221619	07:03:58	59734	56107.9	50362.6	39544.8	39808.9	38987	33992.9	32672.6
07:09:58	59030.3	57316.7	52929	44707.9	45604.8	44705.1	40046.2	39020	116945	127389	119900	121999	111384	122999	102703	104107	123244	132567	118634	114476	111817	100381	82578.5	87367	279525	275464	234019	261914	248578	252743	217792	199428	259890	310542	291240	289788	263567	296484	231490	229747	07:09:58	60169.4	57447.6	51257.5	40330.3	41159.7	39786	34620.7	33254.7
07:15:58	59716.5	58567.9	53536.9	45394.2	46343.5	45620.9	40450.2	39888.9	121646	134193	126192	128952	113341	126304	108605	112732	127781	138790	126862	119405	115789	106692	90571.6	94075.7	286238	283391	242623	270988	260029	262257	226553	206885	281815	323334	301996	311561	263166	298198	239461	237350	07:15:58	61364.6	58812.4	52438.9	41179.1	42283.6	40327.9	35130.7	33754.4
07:21:58	60656.3	59658.9	54338.4	46314.5	47223.8	46331.4	41178.1	40429.1	125422	140004	132418	135382	119482	124351	112975	115522	133806	145311	134221	132282	118940	112697	98736.6	100883	298951	290579	248861	279086	268186	269909	233213	212930	298939	336222	315563	323397	267844	310113	248700	247784	07:21:58	61679.9	60104.7	53291.1	42062.6	42926.1	41211.3	35292	34363.5
07:27:58	61686.2	61143.2	55268.6	46966.8	48043.2	46933.2	41544	41191.9	126018	142030	132940	140182	126074	125094	117409	114284	136484	152552	140847	141402	122354	116540	106914	107695	310659	299640	255912	288268	275686	279557	245230	221575	310173	351741	328902	335183	281328	325249	259188	256486	07:27:58	62315.3	61381.2	54165.1	42514.7	43689.7	41683.9	35628.2	34704.5
07:33:58	62227.8	62158.4	56086.8	47955.4	48949.3	47818.9	42147.1	41799.5	138999	148055	138063	141482	129783	130601	121548	116445	146638	158591	146210	142078	129313	128075	115086	114696	317747	304822	262052	297055	286068	294638	258533	230421	336177	359772	350830	355351	289869	343819	276214	270822	07:33:58	62524.1	63043.9	54783.4	43457.7	44452.7	42266.1	35949.5	35187.5
07:39:58	63251.9	63519.1	56819.4	48478.4	49697	48648.7	42856.5	42452.2	142570	149961	140793	144791	134327	134230	125167	119459	148788	160413	149577	144833	132397	130652	119933	120373	325169	315356	268911	305037	297002	307152	269240	239400	344828	375823	361318	364518	308477	360832	288506	283041	07:39:58	63687.9	64749.1	55630.1	43924.9	45299.7	42978.3	36342.9	35683.2
07:45:58	63862.9	64750.9	57546.1	49449.8	50495.6	49376.3	43343.2	43138.9	145864	154011	143652	147039	137327	136643	128465	122717	150976	165044	151658	146798	134778	132862	127864	127993	335427	325827	277131	314129	309103	317436	278586	248155	359722	393721	372800	371109	323953	376895	299853	292322	07:45:58	64199.6	66001.2	56080	44463.5	46079.3	43702.4	36642	36124.1
07:51:58	64827.5	66146.1	58402.1	50083.2	51280.3	49885.3	43725.5	43871	149200	155729	146878	149438	140562	140817	131599	125433	154115	169482	154842	149562	137931	135782	129764	134149	342239	337436	285295	322747	320895	329682	288541	256522	370895	409012	386583	377811	340656	396248	311737	303546	07:51:58	65420	67765.8	56658.8	45400.9	46701.2	44277.6	37180	36502.3
07:57:58	65876.6	67506.3	59186.1	50796.4	52098.7	50508.5	44390.1	44241.7	152055	158383	149417	153021	144590	143069	134877	128322	157735	173461	159855	151739	141167	138148	133020	139308	352261	344409	295456	332897	334011	338721	299851	266325	383292	423777	398763	386936	357620	412523	324744	316178	07:57:58	66229	69104.8	57369.8	45917.8	47986.7	44594.6	37360	36481.1
08:03:58	66621	68880.7	60120.8	51607.3	52984.9	51446.7	44824.5	45096	154677	162178	151948	155435	146935	145604	137667	130978	160899	177108	163993	153879	144087	140851	135097	142289	362436	354087	308539	342327	348096	350991	307469	274542	396121	440594	410270	395731	374620	429479	336808	327357	08:03:58	67475.8	70544.4	58403.1	46516.5	48404.2	45461.8	37784.8	37205.7
08:09:58	67152.5	70140.9	60855.1	52200.7	53971.3	51794.6	45486	45665.5	157656	164393	155494	157968	149850	147759	140635	133379	165112	180419	170380	156874	147458	143992	137906	145686	370330	362996	318725	351747	361161	361905	316321	282906	411514	456765	421401	415233	387046	432258	347177	337749	08:09:58	67980.3	71683.3	58859.3	47077.4	49014.2	45903.8	38085.8	37664.8
08:15:58	68153.8	71572.7	61168	52753	54570.8	52479.3	45950.7	46098.2	160555	167281	155943	160877	154506	150671	143542	135675	167892	185852	174997	158593	150830	146789	139564	148570	378968	373826	330922	360214	373833	373050	325546	291551	421501	471419	433191	426867	404831	444430	359260	350182	08:15:58	69075.2	73527	59546	47736.2	50024	46200.4	38575.7	38062.9
08:21:58	69185.3	72773.9	61939.9	53718.2	55164.2	52991.1	46417.9	46397.8	163994	170175	159592	162775	158292	153184	146376	138187	172069	190881	179217	161587	154040	150034	141937	152120	389775	381538	344951	369589	386862	385502	333556	300996	435977	484692	443957	440649	418692	452736	370827	361074	08:21:58	69668.1	74364.4	60245.9	48454.6	50431.7	46852.4	38861.4	38535.8
08:27:58	69744	74065.8	62649	54027.1	55924.1	53613.9	46720.9	46572.2	165995	172118	162629	164833	160714	156526	149545	139922	174627	194691	183409	163714	158198	152027	143395	154241	399495	390698	356193	379544	399417	396874	344338	310767	453286	498979	456323	456317	428527	465082	381654	373617	08:27:58	70410.1	75866.7	60953.7	48632.9	51567.6	47639.2	39270.3	39121.2
08:33:58	70516.5	75228.5	63237.9	54601.9	56709.3	54103.2	47089.8	46730.9	168592	177089	165871	168585	162560	158776	151526	141828	179460	199221	188438	166452	160493	155853	146058	157206	411540	401768	369762	388737	409600	407819	352416	319218	468743	511534	466659	469080	439774	474931	394123	385345	08:33:58	71250.8	77160.6	61589.3	49266.2	51765.1	47937.9	39628.5	39138.9
08:39:58	71532.3	75992.3	63927	55200.9	57420.7	54703.1	47462.5	47050.6	172523	180612	167966	170782	165408	161665	154822	143982	184069	202625	191353	170285	163002	158276	149348	159721	424144	411547	380674	397594	419635	417507	360659	327945	487103	526908	481007	481138	453464	484183	405673	397929	08:39:58	72399.2	78359.3	62243.4	49813.9	52447.3	48571.4	39767.6	39427.2
08:45:58	72305.2	77125.4	64669.9	55746.8	58014.2	55313.8	47791.2	47571.4	175181	184314	170528	173888	167971	164570	156966	146231	187462	206427	194777	174219	166515	160994	151772	162092	437487	417637	394266	406499	429044	429163	370193	337756	501097	538687	492474	494772	464519	495320	417754	408831	08:45:58	73137.2	80283.7	62838.9	50125.1	53305.4	48979.6	40197	40107.5
08:51:58	73035.4	78124.7	65144.7	56459.5	58514	55784.5	48340.8	47623	177709	186599	173034	177110	170638	167614	160212	149418	192030	210591	198389	178132	169512	164154	154027	164006	452025	427498	405847	416702	439499	438255	380261	348412	516348	552557	502069	507364	477242	505573	428494	423207	08:51:58	74250.5	81433	63764.3	51560.9	53684.3	49906.2	40482.5	40184.3
08:57:58	73713.3	79520.4	65454.3	56821.9	58739.8	56337.3	48570.1	48151.6	180437	190465	175817	179333	174603	170154	162920	151684	196901	214346	203761	181754	171826	167284	156343	165818	464593	436424	419544	425130	449627	450679	387508	356904	531749	563473	516026	521785	491280	516134	441241	433992	08:57:58	75221.6	82942.1	64459.6	51502.6	54430.6	50101.8	40746.8	40710.9
09:03:58	74725	80235.9	65975.8	57530.9	59456.2	56561	49087.3	48306.6	183774	193176	179078	182234	177632	173302	166268	154239	201359	218859	207881	184659	175715	170943	158999	168915	475582	446043	430804	433555	461171	460738	397902	367500	549480	578403	527206	533945	503699	523867	450759	446053	09:03:58	76043.9	84049	65448.8	52311	55027.5	50776.6	41644.1	41069
09:09:58	75577.3	81084.7	66912.2	57849.6	59943.1	57204.5	49401.5	48785	186539	197550	182133	185249	180976	175791	168512	155708	205414	222214	211953	187687	178609	173479	161827	173434	488714	452347	445716	442448	470598	469722	407778	378273	561416	588780	539594	544703	513669	535855	462521	457569	09:09:58	77362.1	85493.6	65810.2	53181	55734.8	51187.4	41600.6	41560.6
09:15:58	76252.7	82127.6	67389.2	58285.7	60510.7	57486.9	49856	49281.1	190074	201378	184907	188083	183080	179310	171699	158368	209898	225931	215552	190721	182410	176609	163076	174655	504000	463497	455762	454392	478892	480913	417587	388699	577899	601152	547955	557297	528490	545602	472923	471102	09:15:58	78110.1	86641.4	66850.9	53610.3	56506	51765.6	42525.8	41940.3
09:21:58	77254.2	83164.2	68039.4	58897	60733.8	58136.6	50267.8	49534.4	193580	205113	188570	190286	185537	181381	173410	160430	214991	229484	219113	194387	185323	180119	165468	177275	514628	472093	471779	462552	489011	491206	424860	396787	593293	613822	560144	571831	538313	557845	484382	484737	09:21:58	79597.6	88601	67339.4	54066.9	57268.7	52490.7	42831.4	42490.1
09:27:58	77850.4	84251.3	68386	59445.6	61502.9	58719.8	50548.9	50047.8	196570	207402	190954	193165	189248	184877	177302	163307	218163	234591	222743	197359	189289	183258	167341	178860	528014	480539	482931	472444	500812	499779	435364	407473	607612	629411	572713	581668	552623	568154	495631	497761	09:27:58	79890.3	89521.3	67763.2	54719.9	57827.9	52942.7	43395.9	43006.2
09:33:58	78515.8	85971.1	69336.7	60371.6	62417.5	59121.8	51041.8	50232.4	200034	210961	195221	196650	192705	188099	179396	166089	223377	238071	227910	201113	192649	185786	170800	182337	538930	490150	493118	481009	511235	507424	445592	418115	621191	641591	584686	594598	563340	577716	508861	507327	09:33:58	81344.2	91380.9	68720.9	55569.9	58189.4	53582.6	43573.7	43552.9
09:39:58	79347.9	86922.2	70009.1	60855.2	63158.6	59782.9	51625.4	50840.4	204566	215050	197900	198651	195418	191124	182389	168359	227947	240867	232263	203709	196225	189654	172050	183872	553169	502549	503173	489826	521634	516095	453964	427868	635613	652079	598032	608357	576573	589341	517911	520217	09:39:58	82348	92424.5	69547.4	56459.3	58982.5	54544.7	43998	43883.7
09:45:58	80163.8	87937.1	70867.7	61503.9	63703.6	60269.2	52303	51125.1	207829	219792	200505	202431	197788	194318	185305	170194	231768	245887	234235	206110	199289	192716	175001	186811	562128	514085	512039	499544	532535	525195	461752	437869	650778	663398	609607	622483	588602	598057	530998	533163	09:45:58	83526.7	93840.1	70621.7	56839.7	59885.6	55125.7	44469.2	44326.3
09:51:58	81496.7	89185.5	71770.4	62426.8	64483.5	61186.9	52731.2	51677.1	210584	221774	205393	205233	201091	196859	187788	173589	235146	249049	240962	211069	202465	195775	177598	189300	573880	526496	519488	509785	542965	536574	471235	447466	665000	675428	618297	632587	601114	612179	541269	546240	09:51:58	84444	95327.6	71579.4	57618.1	60592.6	55484.2	45183.1	44843.5
09:57:58	82624.9	90272.3	72627.2	63031	65250.9	61671.3	53248.5	52249.2	215173	225665	208270	207907	205034	199680	190441	174900	238604	251660	243660	213519	205839	198743	180298	191850	586680	536629	528850	520819	551101	541971	482433	458535	681211	684950	629915	646035	616168	620041	552136	560107	09:57:58	85618.8	96665	72297	58540.2	61753.6	56240.4	45462.4	45212.4
10:03:58	83375.5	91231.8	73472.5	63815	66137.1	62449	53802.2	52860.4	219547	229180	211289	211265	208747	201950	193377	176806	242804	255719	246678	217925	208367	202274	183192	194830	597477	549326	541097	529258	563529	552275	491828	467873	696047	697941	642351	658362	627993	631645	562304	569676	10:03:58	86727.9	98473.2	73370.6	58959.6	62439.3	56753.9	46582.1	45722.8
10:09:58	84737.2	92776.9	74119.5	64381.8	66640.5	62753.2	54601.8	53283.2	222581	232235	214890	214316	211637	205448	196229	180599	246999	260086	249110	220914	211931	204822	185401	197424	612940	561237	549866	537885	574185	561598	500197	477356	706171	708666	654847	669291	639303	645276	574455	585802	10:09:58	87949.9	99891.5	74249.1	60000	62968.3	57602.5	47011.6	46034.4
10:15:58	86302.7	94364	75227.8	65174.7	67351.3	63382.7	55021.3	53902.6	227351	235924	218654	216755	214945	208413	198799	181786	250322	263476	251307	222457	216132	208438	188641	199581	624780	573094	561257	547915	583115	566905	510923	488327	724120	722017	665425	684031	652224	654210	584736	594818	10:15:58	89430	101641	75260.3	60125.7	63894.4	58159.3	47559.4	46585
10:21:58	87238.1	95532.6	76205.2	65774.5	68116.8	64426.3	55649.7	54166	231750	238690	220184	220439	219220	211752	201785	184405	256476	266229	253397	225051	219565	211002	190874	202582	632810	581401	569187	559185	595029	574432	519992	497036	734011	734435	677500	695570	664506	665369	597520	610135	10:21:58	90189	103022	76455.6	61398.2	64029.4	58852.3	48378.3	46895.3
10:27:58	88377.8	97450.2	77012.4	66547.4	68988.7	64920.4	56216.4	54673.8	235396	242472	223295	223717	223998	215582	203974	187009	259724	269414	253762	228720	223713	214607	191710	203563	643275	593060	578392	567988	607305	582887	528426	506198	750858	745481	689090	706509	681418	678159	609381	620419	10:27:58	91835.3	104853	77322.6	62304.5	65315.4	59424.2	49004.7	47756.3
10:33:58	89877.4	98843.7	77809.1	67374.3	69767	65733.1	57078.6	55269.8	239911	246880	225355	224708	227322	220076	206690	189494	264083	272064	257665	232307	226735	218477	194762	206799	658125	604934	589125	578578	615046	592442	537055	514289	761811	755438	704485	716175	692025	687143	621296	634766	10:33:58	93224.1	106425	78654.2	62986.4	65820.1	60171.2	49560.4	47955.1
10:39:58	91524.2	100377	79200.4	68161.3	70385.9	66343.2	57768.1	55811.9	243817	249635	230641	227218	230062	223344	209174	191028	269143	275796	261956	235192	228981	221544	196765	208939	667284	617132	600861	587882	628989	599093	547515	524042	776840	766889	716581	730996	705805	699935	630027	645954	10:39:58	94720.8	108342	79365.7	63545.9	66637.6	60615.2	50385.3	48462.4
10:45:58	92881.9	101642	80257.7	69197.8	71352.9	66939	58423.2	56663.5	248007	253085	233707	230139	233021	226406	210951	193942	273257	278806	266677	239139	231677	224701	199628	211957	676016	624633	612115	599606	640210	605081	557312	533559	793009	781293	725906	742741	716714	709378	643952	661282	10:45:58	95915.8	110032	80355.5	64456.7	67527.7	61483.6	51100	49397.9
10:51:58	94502.6	103457	80950.9	70128.9	72051.3	67869.6	59383.8	57124.2	251894	258148	236748	232652	237467	229665	213728	195530	276829	283901	269946	242033	235181	227257	202914	215360	686502	636848	623899	610379	650250	615667	569339	543632	806829	791926	738403	755550	730066	720787	654657	670928	10:51:58	97308.7	112113	81574.5	65692.9	68918.6	62434.1	51993.6	49861
10:57:58	95785.3	105153	82296.8	70747.3	72997.5	68426.6	59908.7	57906.7	256815	261912	241144	235626	240632	232898	216298	198402	281771	287504	273425	245826	238547	231327	205616	217457	701298	648029	635477	618551	662408	621896	579365	553473	821375	802623	751740	765043	740709	733915	663842	682009	10:57:58	98739.3	113569	82708.3	66287.3	69337.1	63145.8	52685.2	50358.5
11:03:58	96871.6	106575	83224.4	71687.1	73622.9	69146.3	60665.4	58314.3	261572	266719	243758	238280	243635	234665	218610	199437	285827	289573	277789	247926	241291	233301	206986	219731	707604	656664	642843	630302	673454	628170	586317	560555	834939	816334	762231	781218	757170	743215	675018	698237	11:03:58	100619	114950	84144.6	67367.7	70352	63857.8	53402.5	50842.9
11:09:58	98859.7	108099	84415.3	72636.8	74874.7	69904.9	61464.4	59136.3	264996	270372	248819	240806	245857	237653	220932	201929	288915	293405	282466	252340	243309	237713	209238	222202	720030	669054	655441	642107	683497	637776	597920	571110	846892	825487	776517	793758	768261	756005	685911	708083	11:09:58	101690	117656	85289.2	68868.1	71467	64892.3	54284.9	51626.6
11:15:58	100024	109778	85381.9	73297.9	75634.9	71053	62179.8	59795.5	268956	275790	252311	243564	248990	241098	223304	203519	293945	297115	286450	254862	247495	240919	210902	223823	733771	679108	668218	652749	693251	646575	608396	579512	856457	839712	788461	803482	782305	763662	701312	719493	11:15:58	103404	118716	86613.2	69210.7	71879.1	65518.2	55163.4	52086.4
11:21:58	101736	111868	86694.9	74642.1	76557.2	71569	63167.1	60220	274750	279410	257095	247533	251492	242297	225592	206348	298071	299623	291127	256958	249944	242765	212955	226374	741005	689880	680609	661946	707046	652462	617848	588460	874371	850645	802087	815717	791208	776544	712221	733026	11:21:58	104970	120502	87525.6	69988	72923.5	66610.9	55841.1	52804.2
11:27:58	103033	113438	88044	75507.5	77549.4	72430.9	63854.3	61021.1	277919	282588	260225	250705	256119	246653	228160	208395	301303	303866	294797	261543	252586	246592	215094	228180	752932	700679	689755	674088	719428	662463	627992	596411	887754	857715	809142	830639	807553	787674	720504	745513	11:27:58	106842	122501	88618.6	71338.2	73818.1	67280.8	56966.2	53525.5
11:33:58	104859	114938	88902.9	76594.7	78262.5	73361.7	64546.9	61521	282374	286047	264346	253011	258998	249186	231669	211896	305852	306243	298537	264328	254862	250242	216390	230370	767595	714647	700307	684676	731388	670867	636260	603989	896868	872517	822644	838711	820948	797096	733750	758735	11:33:58	108707	124056	90761.8	71955.9	75247	68229.9	57940.9	54087.8
11:39:58	106311	116542	90094.1	77178.9	79208.3	74128.5	65379.2	62324.5	286235	289989	268260	254161	261043	251139	233845	214595	309127	309908	303000	267222	257738	252787	218907	232333	777215	723672	715822	694413	739047	678380	645608	612973	914933	882693	834177	855057	829485	813384	744995	770497	11:39:58	113550	128748	91475.3	73301.3	75954.4	68868.3	58813.9	54758.8
11:45:58	107970	118123	91282.8	78310	79851.8	74775.4	66257.7	62837.9	290715	294312	271391	256764	265934	255020	235500	216142	313429	312672	307037	270006	259502	255138	221714	234601	786079	738603	724866	708288	751679	686919	657206	622752	926351	893872	845796	863213	845430	822011	752999	781794	11:45:58	114696	131051	92821.2	74451.8	76887.5	69935.5	59394.4	55582.4
11:51:58	109523	119794	92930.9	79299.7	81279.5	75803.6	67056.2	63445	295451	298372	273657	260894	268401	257984	238378	219049	315961	314689	309510	274080	263263	258508	223606	237134	800628	750752	737354	717812	765997	695004	664717	630386	939228	908862	857938	880070	854455	834627	764771	792473	11:51:58	117476	132665	94203.7	75105.8	77711.2	70668.4	60437.1	55981.3
11:57:58	111214	121553	93977.4	80307.6	82084.4	76442.2	68025.4	64185.1	299250	301954	277963	262335	272685	260940	239978	221775	320935	318769	312244	276390	264631	262331	225451	239412	813974	758845	749038	726105	772801	699933	677527	640292	952687	917053	872183	891964	869450	846512	779810	804045	11:57:58	118629	133697	95917	76384.2	78908.6	71823.1	61676.2	56852.7
12:03:58	113250	123023	95583.6	81227.4	82942.7	77462.5	69051.2	64713.4	304244	304609	280311	264978	274520	265742	242452	223307	324119	321834	316941	279328	267484	264578	229051	242571	826254	771481	761131	736925	784220	711064	685210	648252	965698	927678	885545	902482	879726	856162	788549	815015	12:03:58	120836	135912	96908.3	77673.3	80119.8	72640.2	62499.6	57500.9
12:09:58	114197	124629	96871.8	82256.1	83827.6	77927.2	69676.4	65536.5	308246	309741	284384	269457	279338	265776	246114	226203	326402	324859	319874	282840	269615	267960	231265	244611	837077	786294	773488	749493	795839	717961	693176	655792	979302	943179	899148	914882	894880	868136	800884	829399	12:09:58	122100	137818	98656.2	78976.2	81316.4	73722.1	63104	58542.1
12:15:58	116029	125506	97807.5	83373.1	84796.3	78772.1	70580.3	65936.3	311224	311558	287681	272499	280605	268918	248350	229419	330523	327760	323638	286409	273216	271095	232637	246779	846666	799884	782503	758494	807619	723762	702227	664554	988295	951479	908057	928337	905718	877039	809580	842512	12:15:58	124051	139746	100011	80210.9	82618	74603.8	64562.3	59124.8
12:21:58	117393	127726	99278.4	84345	85636.9	79988.6	71484.2	66913.9	315109	317178	291400	276008	284296	271676	250307	232446	334156	330532	326557	287933	275823	273117	235214	249423	855554	811831	793228	767869	818049	729612	712752	674397	1.00259e+06	967418	923791	941610	921551	891011	824817	851544	12:21:58	126669	142261	101158	81412.6	83425.8	75406.7	65384.7	59985.3
12:27:58	119041	128757	100671	85486.3	87065	80849.4	72280.1	67484.7	319325	319645	294175	279642	286451	274108	253413	235313	337833	333856	329737	291292	277313	275448	236998	250598	870213	821699	803242	776814	826317	740972	723943	683623	1.01648e+06	974992	935909	948521	928414	903430	831762	860945	12:27:58	128260	143385	102789	82212.4	84652.4	76680.3	66437.6	60742
12:33:58	121109	130304	101645	86546.7	87788.2	81483.9	73108.1	68025.2	323799	322299	297510	282502	290915	276793	257262	239046	340600	336964	334191	295081	280974	278568	238626	252563	880711	823166	815086	789891	848952	743089	738671	691629	1.03234e+06	989433	945798	965982	943998	913943	844415	876689	12:33:58	129947	145106	104276	83424	85858.9	77487.7	67416.7	61252.1
12:39:58	122442	131820	103237	87391.4	89055.1	82096.3	73810.1	68639.5	327972	325726	300816	285100	293399	279510	259709	241781	343305	339652	336678	296179	282672	281807	242067	256315	891115	838729	826897	799858	855189	749879	743588	699069	1.04532e+06	1.00009e+06	960715	975845	957860	921645	854155	883784	12:39:58	132744	146888	106586	84855.2	87374.8	78640.5	68474.7	61913
12:45:58	123791	133202	104423	88790.7	89861.3	83123.6	74622.3	69093.1	333018	330576	303301	286836	297397	281779	261673	242949	348423	341298	341658	300435	285055	284717	243669	257812	904345	853576	840951	812990	864061	762672	751033	707344	1.05859e+06	1.01227e+06	970175	990256	968227	932215	869097	893848	12:45:58	134281	148587	107375	86060.1	88705	79563.9	69585.8	63050.9
12:51:58	126057	134039	105577	89346.1	90548.4	84214.8	75592.8	69778.1	335874	333882	307070	287817	301024	285143	264037	245166	349888	345101	343746	303664	287043	287602	246430	260532	914372	868031	851939	818724	875490	768020	760282	714778	1.06549e+06	1.02221e+06	981004	998093	980831	948047	878330	904899	12:51:58	136383	150199	109412	87465.8	89496.5	80721.8	70732.2	63790.1
12:57:58	127029	135324	107006	90384	91603.1	84907.7	76626	70648.5	340286	337956	310735	290772	303117	286830	266470	248601	354530	348600	346108	306840	289681	289899	247632	262574	928193	884818	859188	829941	879810	775944	767297	723923	1.0827e+06	1.03682e+06	996155	1.01216e+06	992801	956764	889245	920671	12:57:58	137804	151952	111226	88766.4	91320.5	81478.8	71925.8	64684.3
13:03:58	129023	136966	107602	91638.6	93066.2	85341.6	77279.7	71425.4	343815	340903	314461	292235	305743	289155	268108	250199	357754	350671	350768	308867	291883	292900	249121	264432	944180	896602	869884	838814	889742	783996	770687	729078	1.09068e+06	1.04897e+06	1.00513e+06	1.02347e+06	1.00519e+06	968808	898030	927743	13:03:58	139856	154194	112500	89933.2	92049.9	82758.3	73107	65654.7
13:09:58	130612	138297	109049	92739.4	93554	86449.4	78111.8	72065	348760	344655	318700	295560	308711	291012	271260	252815	360191	355407	351847	313375	292203	295372	251835	266446	951880	907939	883843	847616	894586	793906	777047	736254	1.1027e+06	1.05725e+06	1.02263e+06	1.03718e+06	1.01775e+06	977553	908375	937499	13:09:58	141684	155263	114326	90866.4	93700	83664.2	74375.3	66231.1
13:15:58	132014	139419	110588	93770.9	94614.4	87050	78979.5	72283.2	353294	347840	321264	297951	311675	293610	273705	256075	363985	356630	356843	314412	295316	298483	253999	268513	966074	922028	892503	855386	906719	801311	785339	743089	1.11721e+06	1.07212e+06	1.02815e+06	1.0478e+06	1.02378e+06	985836	918418	953397	13:15:58	143591	156242	118956	92663.6	95040.1	85262.1	74958.2	67335
13:21:58	133085	140819	111977	94491.7	96062.1	88071.7	79520.8	73292.4	356610	353745	325598	300169	315684	297694	275714	258401	368454	361468	360002	318814	297958	299744	255566	271139	978780	940917	904478	867370	909160	809279	788605	749460	1.13184e+06	1.08354e+06	1.04512e+06	1.06344e+06	1.04183e+06	1.00115e+06	932937	958408	13:21:58	145797	158662	120459	93912.9	96297.8	86084.3	76280.2	67902
13:27:58	135070	142191	112985	95726	97020.1	88673.9	80635	73881.1	362796	355527	328452	301368	316908	300179	277925	261649	370169	364700	363130	320830	299319	302917	258066	273047	991306	948717	912709	874690	918774	819907	796627	755438	1.14033e+06	1.09309e+06	1.05872e+06	1.07467e+06	1.05242e+06	1.01176e+06	943976	969521	13:27:58	147796	159156	121142	95450.5	97128.4	86941.3	77429.7	69005.7
13:33:58	136394	142702	114224	96929.3	97621.6	89884.4	81293.9	74294.1	365123	358661	330662	305521	319340	302858	279748	263944	373207	367043	364738	324693	300105	305159	261493	276317	998533	967010	919892	883043	928582	825806	800272	761856	1.15255e+06	1.10669e+06	1.06467e+06	1.08464e+06	1.06086e+06	1.02026e+06	954690	982579	13:33:58	149740	160400	123653	96870.4	98559.4	88108	78365.7	69611.8
13:39:58	137454	144383	114846	98066.5	98894.4	90395.2	81947.5	74963.8	370887	362025	334547	307412	321950	305080	283048	265280	377151	370290	368203	325812	302615	307974	262800	277875	1.00949e+06	976550	930269	888244	935247	831511	805671	767775	1.16495e+06	1.12162e+06	1.07935e+06	1.09653e+06	1.07155e+06	1.0337e+06	960838	995008	13:39:58	151692	161429	124381	97905.6	100128	89046.2	79517.9	70626.6
13:45:58	139341	145193	116532	98587.8	99499.3	90899.3	82688.1	75446.3	373826	365813	338327	309013	326855	306498	284828	268061	380158	373195	369381	329544	304430	310032	264822	279933	1.02316e+06	993272	942415	895949	941217	844011	812409	775280	1.18065e+06	1.13402e+06	1.09432e+06	1.10504e+06	1.08528e+06	1.04608e+06	971255	999437	13:45:58	152328	163607	125654	98923.3	101255	89941.1	80693.3	71178.3
13:51:58	140945	145724	117819	99899.9	100667	91677.5	83781.4	75783.5	378513	368831	341857	311814	328637	309706	288197	271426	382401	375644	373071	332533	308170	312665	268123	282798	1.04e+06	1.0003e+06	952008	899919	947477	851038	817776	780595	1.1947e+06	1.14338e+06	1.10034e+06	1.12144e+06	1.09411e+06	1.05217e+06	981910	1.0116e+06	13:51:58	154638	164542	127929	100653	102476	90959.7	81601.1	71891.2
13:57:58	141958	146631	118982	100992	101451	92990	84284.6	76309.2	382438	373643	344620	313955	332086	312618	289824	273463	384847	378796	375638	334702	308998	314715	270899	285382	1.05175e+06	1.01542e+06	960757	909370	952604	854609	826287	787909	1.20286e+06	1.15167e+06	1.11537e+06	1.13125e+06	1.10816e+06	1.06354e+06	993131	1.0206e+06	13:57:58	155812	166103	128463	101963	103131	91698.6	82710.6	72482.2
14:03:58	143097	148546	119498	101597	102547	93752.1	85399	77205	387572	377827	347333	315913	335466	315321	291266	275436	388080	382373	378594	336279	311343	318513	272343	287128	1.06035e+06	1.02935e+06	971823	915101	958587	865308	827183	790081	1.21346e+06	1.1665e+06	1.12804e+06	1.14106e+06	1.12173e+06	1.0736e+06	1.00252e+06	1.03239e+06	14:03:58	157585	166936	129732	102978	104605	92692.1	83670.3	72807.3
14:09:58	145231	148764	120640	102411	103478	94400.7	86031	77468.1	390393	380240	351047	319101	337547	316115	294672	279245	393097	386494	380226	340970	312893	318856	275113	289593	1.07288e+06	1.03872e+06	980764	924660	969691	871015	832631	796536	1.2247e+06	1.17716e+06	1.13795e+06	1.15311e+06	1.12658e+06	1.08746e+06	1.01865e+06	1.04533e+06	14:09:58	158248	167773	130701	104214	105926	93767.2	84078.4	73153.5
14:15:58	146077	149844	121906	103854	104017	95199.2	86725.4	78197.1	396900	384818	354216	320596	340934	319764	296856	280662	394284	387503	381920	342668	314982	322334	277650	291606	1.07969e+06	1.04845e+06	985329	926531	976229	875667	840468	804168	1.2406e+06	1.18556e+06	1.15345e+06	1.16733e+06	1.13992e+06	1.09642e+06	1.02394e+06	1.05072e+06	14:15:58	159854	169231	131853	105099	106669	94308.9	84895.3	73695.8
14:21:58	147179	150803	123096	104658	105462	95570.6	87405.1	78874.9	399171	388097	358426	322788	342280	321277	298502	284065	397321	391099	384817	345277	317781	324678	279436	293872	1.096e+06	1.0659e+06	997925	932381	981756	883120	840853	806402	1.25044e+06	1.20161e+06	1.16477e+06	1.17531e+06	1.15144e+06	1.10469e+06	1.0344e+06	1.05882e+06	14:21:58	161660	170021	132850	105839	107934	94996.8	85644.1	73933.7
14:27:58	148868	151495	124012	105395	106300	96598.5	88018.2	78965.7	403883	390377	360327	325497	346599	325130	302314	286954	400999	394476	385954	347355	319837	326053	282577	297056	1.10791e+06	1.07754e+06	1003044	942786	983648	889875	847496	812595	1.26028e+06	1.21525e+06	1.17266e+06	1.18709e+06	1.16248e+06	1.11348e+06	1.0484e+06	1.07114e+06	14:27:58	163305	170547	133972	107117	109083	96010.3	86454.5	74344.7
14:33:58	149875	152052	125052	106626	107100	96926	88775.4	79628.7	407899	393452	364486	327842	349284	326107	303945	289743	403233	398573	389155	350902	321826	328322	285268	299116	1.11335e+06	1.08467e+06	1.01128e+06	950933	991113	898045	850864	817478	1.27526e+06	1.22108e+06	1.18574e+06	1.20335e+06	1.17762e+06	1.12726e+06	1.054e+06	1.08241e+06	14:33:58	163846	171355	134784	107960	109582	96161	86906.1	74875.3
14:39:58	151649	153076	126274	107332	108045	97431.1	89412.1	80124.6	413716	397289	366791	330813	351879	329749	305872	291194	406838	400615	391198	351798	324861	331853	286657	300533	1.12576e+06	1.09808e+06	1.01738e+06	956124	995809	903895	856533	822021	1.28426e+06	1.23114e+06	1.19581e+06	1.20978e+06	1.18579e+06	1.13719e+06	1.06803e+06	1.08659e+06	14:39:58	165302	172242	135442	108598	111186	97349.4	87390.3	74825.2
14:45:58	152747	153661	126704	107781	108761	98168.2	90139.4	80734.2	417922	401811	371411	332837	354294	331082	308096	294758	409636	404273	392446	356103	325269	333649	288974	303439	1.13521e+06	1.10958e+06	1.03117e+06	958302	1.00798e+06	907470	862642	826289	1.29957e+06	1.24556e+06	1.20985e+06	1.22357e+06	1.19654e+06	1.14259e+06	1.07309e+06	1.09524e+06	14:45:58	166454	172971	136672	109388	111856	97802.5	87901.4	75376.2
14:51:58	153779	155453	128041	108860	109824	98865.8	90525.4	80951.1	419830	404621	373759	334840	357648	334387	311978	295617	412015	407470	395216	357413	328755	335744	290757	305750	1.14458e+06	1.11777e+06	1.03331e+06	966709	1.01069e+06	916629	867764	833696	1.31245e+06	1.26085e+06	1.21548e+06	1.23414e+06	1.20967e+06	1.15633e+06	1.08503e+06	1.10884e+06	14:51:58	167892	173667	137242	110119	112559	98695.8	88700.2	75963
14:57:58	154833	155920	128700	109683	110474	99559.3	91583.3	81768.5	426297	407930	377678	337284	359507	336150	312616	298125	416539	408813	396694	360375	330585	338182	294260	308185	1.15853e+06	1.12646e+06	1.04574e+06	971210	1.01365e+06	917388	872015	835995	1.32561e+06	1.26567e+06	1.22919e+06	1.24318e+06	1.21482e+06	1.16896e+06	1.09513e+06	1.11788e+06	14:57:58	169856	174507	138058	111031	113941	99167.6	88867.4	76426.2
15:03:58	155905	156335	130025	110692	111321	100364	92126.7	81959.2	429475	410838	381540	339665	363572	338967	315846	301948	419386	412732	399063	363820	331056	339944	295305	310310	1.16566e+06	1.13479e+06	1.05565e+06	979137	1.02207e+06	926016	873863	841521	1.33414e+06	1.27873e+06	1.24311e+06	1.25184e+06	1.2297e+06	1.17582e+06	1.10218e+06	1.12719e+06	15:03:58	170189	174685	138698	111773	114656	99289.1	89476.3	76615.8
15:09:58	157526	157322	130442	111668	111943	101225	92666.1	82269.7	433848	414632	384772	343725	365549	341643	318642	304298	420873	415893	401403	365371	333547	341090	298179	312062	1.17389e+06	1.14637e+06	1.0592e+06	984891	1.02723e+06	934032	880154	846479	1.34336e+06	1.29324e+06	1.25018e+06	1.26684e+06	1.23774e+06	1.18928e+06	1.11609e+06	1.13021e+06	15:09:58	172064	176503	140009	113282	115665	100421	90409.7	76747.5
15:15:58	157769	157766	131607	112326	112655	101819	93338.8	83099	436659	416585	386757	345896	368500	344537	320360	305923	424806	420148	403580	367940	335900	345176	301345	315082	1.18722e+06	1.15655e+06	1.06842e+06	992400	1.03491e+06	935768	881414	849006	1.35998e+06	1.30573e+06	1.26684e+06	1.2809e+06	1.2445e+06	1.19765e+06	1.12557e+06	1.14184e+06	15:15:58	172482	177171	140630	113419	116167	100585	90685.9	77182.6
15:21:58	158987	158647	132485	113188	113916	101994	93880.9	83472.1	441345	420549	390296	347103	370212	345765	323553	308304	427166	422653	405409	369642	338054	347055	304025	318093	1.19413e+06	1.16707e+06	1.07782e+06	997874	1.03864e+06	943011	883944	851984	1.36947e+06	1.31431e+06	1.27522e+06	1.28523e+06	1.25848e+06	1.20605e+06	1.13118e+06	1.14911e+06	15:21:58	174508	177035	141408	113861	116514	101526	91570.6	77578.6
15:27:58	159831	159298	133652	114096	114212	102923	94605.7	83900.9	444815	425539	392603	348936	373776	348792	325423	311233	431577	425238	407362	373242	339207	348749	305648	319346	1.20444e+06	1.17845e+06	1.08044e+06	1.0009e+06	1.04799e+06	948263	887726	857331	1.38308e+06	1.32439e+06	1.28604e+06	1.29701e+06	1.27009e+06	1.21712e+06	1.14015e+06	1.15935e+06	15:27:58	175494	177426	142101	115079	117782	101964	91958.4	77857.9
15:33:58	161292	160071	134062	114754	115078	103527	95073.2	84023.9	448342	428653	395278	353114	376334	352373	327561	313956	434875	427273	409904	374295	341578	350970	308986	322722	1.21321e+06	1.1872e+06	1.09276e+06	1.00355e+06	1.05221e+06	953097	890074	858723	1.38625e+06	1.33379e+06	1.29257e+06	1.30659e+06	1.27812e+06	1.226e+06	1.14877e+06	1.16512e+06	15:33:58	177012	178595	143431	115946	118476	102338	92193.5	78304.9
15:39:58	162573	160074	135048	115563	116106	104114	95639.7	84631.1	452394	430368	400533	353623	380796	353640	330115	316731	436679	429967	411065	376003	344654	352211	311275	324133	1.22124e+06	1.19632e+06	1.09623e+06	1.01434e+06	1.05898e+06	959842	896661	864430	1.40132e+06	1.34747e+06	1.30991e+06	1.32274e+06	1.28464e+06	1.23005e+06	1.15928e+06	1.17331e+06	15:39:58	177905	178953	144149	116103	119537	103218	93347.7	78713
15:45:58	163476	160555	135781	115824	116434	104755	96016.9	84726.4	456387	434574	402854	357510	382218	356100	332675	319884	441123	432290	414042	379171	345430	353577	311843	325589	1.23221e+06	1.20662e+06	1.10291e+06	1.01945e+06	1.06454e+06	964143	899746	869580	1.41483e+06	1.35219e+06	1.31748e+06	1.33339e+06	1.29442e+06	1.24383e+06	1.16838e+06	1.17895e+06	15:45:58	178675	178524	144629	117094	120419	103482	93492.1	79074.3
15:51:58	164163	161605	136167	116489	117133	105052	96786	84910.7	462840	437038	405826	360857	383505	358008	334109	320207	441472	437979	416268	382236	346917	356671	315582	329244	1.24289e+06	1.21183e+06	1.11489e+06	1.02088e+06	1.07057e+06	965195	901978	872482	1.41795e+06	1.36712e+06	1.32672e+06	1.33976e+06	1.30497e+06	1.25092e+06	1.17268e+06	1.18912e+06	15:51:58	180224	180160	145750	118345	120777	104352	93735.7	78971
15:57:58	165482	162384	137577	117575	117946	105486	97142.3	85393.8	464391	441572	408062	361998	386514	361352	337181	322967	444363	438693	417036	383995	350085	357120	318192	330879	1.25606e+06	1.2189e+06	1.11811e+06	1.02631e+06	1.07341e+06	969309	909359	878715	1.43523e+06	1.38108e+06	1.34182e+06	1.35034e+06	1.31951e+06	1.25909e+06	1.18492e+06	1.19144e+06	15:57:58	180582	180674	145919	118550	121996	104686	95053.2	79498.1
16:03:58	166492	162402	138047	118388	119045	106156	97323.4	85702.1	470092	443122	412467	365602	388991	363706	339908	326018	447868	442197	421583	387698	352283	360782	320276	333970	1.26212e+06	1.2267e+06	1.12304e+06	1.03078e+06	1.07765e+06	977338	909915	879707	1.4409e+06	1.38593e+06	1.34764e+06	1.36149e+06	1.32794e+06	1.27072e+06	1.19276e+06	1.20478e+06	16:03:58	181936	181040	146839	119165	122180	104995	95137.7	79955.9
16:09:58	167463	162844	139077	118742	119483	106898	97954.2	86247.5	473943	447659	415629	367369	393651	364830	342079	327608	450844	444629	422568	390519	354764	361630	321132	334881	1.2688e+06	1.23972e+06	1.13644e+06	1.04217e+06	1.08563e+06	982128	912486	883583	1.45494e+06	1.39335e+06	1.35629e+06	1.36607e+06	1.3375e+06	1.27825e+06	1.20164e+06	1.21012e+06	16:09:58	182067	181723	147370	119969	122824	105766	95085.9	79911.4
16:15:58	167520	164344	139723	119724	119657	107340	98271.3	86547.2	477932	450692	417837	368536	395519	367244	343893	331576	452549	449598	426293	391986	355862	365141	324257	337492	1.27691e+06	1.24562e+06	1.14056e+06	1.04701e+06	1.08743e+06	984972	919062	889052	1.46579e+06	1.40288e+06	1.36703e+06	1.38135e+06	1.34565e+06	1.28931e+06	1.21251e+06	1.21769e+06	16:15:58	183150	182027	148644	120317	122882	106355	95979.1	80409.7
16:21:58	168935	164267	140135	119705	121003	107733	98851.6	86614.3	481255	455706	422178	370475	398943	371700	346592	332898	456836	452403	426489	393845	357527	366719	325208	339066	1.29321e+06	1.25914e+06	1.14497e+06	1.04685e+06	1.09532e+06	992380	922582	890798	1.47192e+06	1.41328e+06	1.38052e+06	1392000	1.35392e+06	1.29234e+06	1.21711e+06	1.22822e+06	16:21:58	184506	182477	149421	121219	124945	106586	96583.3	80505.3
16:27:58	169612	165035	141161	120826	121465	108313	99482.2	87224.1	484469	456316	424564	374481	400128	373864	348080	335200	457808	456389	428453	395194	360724	367468	329287	341704	1.30134e+06	1.26159e+06	1.15499e+06	1.05744e+06	1.10064e+06	996886	921663	891698	1.48148e+06	1.43096e+06	1.3906e+06	1.39494e+06	1.36642e+06	1.30057e+06	1.22749e+06	1.23348e+06	16:27:58	185153	183156	150351	122073	125388	107451	96776.4	80877.4
16:33:58	170217	165903	141810	121304	121758	109052	99536.4	87584.9	487759	459300	426333	376833	403061	374703	351443	337769	460380	458567	431578	399744	360870	370323	331289	343794	1.30558e+06	1.27312e+06	1.16359e+06	1.05838e+06	1.09996e+06	999260	926523	896766	1.49985e+06	1.44046e+06	1.39604e+06	1.40455e+06	1.37816e+06	1.30983e+06	1.2297e+06	1.24099e+06	16:33:58	186338	183723	150741	122787	125859	107843	97360.5	80921.2
16:39:58	170961	166397	142566	121751	122492	109041	100189	87370.3	491964	462849	431949	378488	406042	376988	352327	340907	464670	461724	433558	401748	363425	372820	333646	346198	1.31921e+06	1.27934e+06	1.16376e+06	1.06592e+06	1.10774e+06	1.00171e+06	927443	899703	1.50255e+06	1.4435e+06	1.40779e+06	1.41481e+06	1.38495e+06	1.316e+06	1.24122e+06	1.24277e+06	16:39:58	186581	183824	152350	123750	126457	108716	97725.6	81502.6
16:45:58	172232	166393	142700	122890	122815	109685	100616	88133.3	497800	467848	434606	379051	407806	379943	355733	342112	465336	464323	434741	403730	365212	373605	334312	347691	1.32093e+06	1.28797e+06	1.17468e+06	1.06685e+06	1.11399e+06	1.00473e+06	929793	902455	1.52066e+06	1.4545e+06	1.41841e+06	1.42692e+06	1.39406e+06	1.33022e+06	1.24893e+06	1.25273e+06	16:45:58	187485	184610	152471	124540	127668	108969	98323.5	81585.2
16:51:58	172510	166510	142861	122996	124131	110083	100734	88199.7	498685	468701	437158	382297	410526	381808	356309	344360	469134	466911	438328	405342	368362	375660	336643	349006	1.33454e+06	1.29249e+06	1.1775e+06	1.07829e+06	1.11765e+06	1.01301e+06	936422	906374	1.52765e+06	1.46452e+06	1.42857e+06	1.43069e+06	1.40412e+06	1.33353e+06	1.25624e+06	1.25659e+06	16:51:58	188121	184993	153093	124715	128072	109003	98602.5	81715.4
16:57:58	173426	167624	144001	123569	124627	110565	101345	88205	504353	472410	441731	384202	413507	385414	358724	347395	469951	471911	438290	408200	370471	376385	338068	351054	1.34002e+06	1.30386e+06	1.18396e+06	1.08138e+06	1.119e+06	1.01234e+06	938777	910308	1.53966e+06	1.47181e+06	1.43342e+06	1.44257e+06	1.41179e+06	1.34058e+06	1.26249e+06	1.26082e+06	16:57:58	189020	185724	154199	125039	129210	109989	99417.2	82080.3
17:03:58	173741	167537	144719	124283	125176	110950	101675	88543.9	505924	474913	443090	386717	415390	387116	361031	349211	472633	472425	440208	410945	372171	379375	341221	353646	1.35257e+06	1.31254e+06	1.1917e+06	1.0847e+06	1.12689e+06	1.0142e+06	940719	910324	1.54794e+06	1.48466e+06	1.44657e+06	1.45346e+06	1.41592e+06	1.35233e+06	1.27074e+06	1.26764e+06	17:03:58	190037	185754	154142	126796	129741	110159	99726.1	82153.4
17:09:58	175266	167716	145003	124583	125466	111506	101754	89164.3	512115	478506	446470	388986	417491	387844	363658	352141	474678	475229	441732	413629	373028	380757	342988	356042	1.35872e+06	1.31566e+06	1.19989e+06	1.08584e+06	1.12884e+06	1.02136e+06	940624	912006	1.55073e+06	1.49399e+06	1.45838e+06	1.45853e+06	1.42891e+06	1.3575e+06	1.27694e+06	1.27456e+06	17:09:58	190945	186723	155437	126910	130278	110646	100043	82545.2
17:15:58	176104	168461	145555	125744	126031	111798	102712	89297.8	516183	481865	448419	390592	418341	391611	365329	352881	477980	481283	443820	415752	375470	382230	343978	357423	1.36625e+06	1.32517e+06	1.20743e+06	1.09347e+06	1.13211e+06	1.02169e+06	948054	917322	1.56936e+06	1.50458e+06	1.46731e+06	1.46333e+06	1.43671e+06	1.36848e+06	1.28056e+06	1.28455e+06	17:15:58	191490	187432	155965	127109	130469	111497	100844	83184.8
17:21:58	176324	168638	146494	125856	126823	112482	102555	89264.1	519023	486867	452024	393329	420200	394471	367197	355327	482350	482339	447125	416217	379552	385828	346775	359148	1.37352e+06	1.33637e+06	1.21501e+06	1.10041e+06	1.14107e+06	1.02804e+06	947222	920216	1.57797e+06	1.51171e+06	1.47739e+06	1.47654e+06	1.44122e+06	1.37097e+06	1.29068e+06	1.28466e+06	17:21:58	191748	186919	155924	127996	131372	111477	101601	83066.4
17:27:58	177210	169458	146714	126475	127591	112563	103450	89822.8	522908	487863	454926	395046	422969	396683	371304	357970	483161	487109	448333	418616	381364	387563	347507	360983	1.37902e+06	1.3422e+06	1.2218e+06	1.10673e+06	1.14521e+06	1.03287e+06	953541	924769	1.57999e+06	1.52282e+06	1.48603e+06	1.48127e+06	1.4554e+06	1.38359e+06	1.2995e+06	1.29649e+06	17:27:58	192962	187611	156556	128664	132252	111915	101341	83505.2
17:33:58	177894	169582	147251	126943	127830	113166	103187	89692.5	524804	488800	457404	398022	426310	398261	373112	360306	487540	487921	451035	421870	382027	389066	350461	362892	1.38371e+06	1.3453e+06	1.22825e+06	1.10987e+06	1.14987e+06	1.03743e+06	954133	923909	1.59796e+06	1.53246e+06	1.49336e+06	1.48886e+06	1.46151e+06	1.39157e+06	1.30609e+06	1.29526e+06	17:33:58	193337	187570	158031	129060	132471	112928	101372	83636.3
17:39:58	178694	170165	147847	127287	128073	113797	103928	90150.3	529651	491272	460264	399593	428805	398843	373209	364613	489772	493750	451985	423209	385494	390548	351580	364817	1391500	1.35831e+06	1.23411e+06	1.11371e+06	1.1508e+06	1.03753e+06	954312	925933	1.60331e+06	1.53939e+06	1.50168e+06	1.49821e+06	1.47099e+06	1.39479e+06	1.31349e+06	1.30503e+06	17:39:58	193808	188293	158842	130192	132956	112602	101796	83849
17:45:58	179231	170964	148329	127841	128915	113957	104189	90269.1	531108	495884	464346	403040	432015	401941	376931	364379	491394	494301	455135	424421	386960	392065	355221	366813	1.39942e+06	1.36206e+06	1.23829e+06	1.11499e+06	1.15431e+06	1.04268e+06	958414	929930	1.61703e+06	1.54116e+06	1.50589e+06	1.50688e+06	1.48083e+06	1.40895e+06	1.31998e+06	1.31464e+06	17:45:58	195969	188219	158492	130065	134062	113011	101946	84325.8
17:51:58	179272	170376	148620	128031	129340	114628	104253	90474.9	534389	495918	465535	405542	433352	403573	377357	367098	492870	497040	455004	425573	389003	395195	355687	368919	1.40567e+06	1.3637e+06	1.23848e+06	1.11934e+06	1.16207e+06	1.03969e+06	962533	933673	1.62094e+06	1.55554e+06	1.52157e+06	1.51753e+06	1.48655e+06	1.41071e+06	1.31979e+06	1.31733e+06	17:51:58	195981	188707	160274	131004	134701	114355	102603	84342.8
17:57:58	180003	171480	148954	128719	130052	114963	104899	90622.5	538188	501779	468905	407178	436153	404932	380084	370374	497678	502590	459290	428084	393057	397091	357141	369586	1.40978e+06	1.37335e+06	1.25036e+06	1.12915e+06	1.16645e+06	1.04918e+06	962406	934663	1.63414e+06	1.56584e+06	1.53157e+06	1.52466e+06	1.49484e+06	1.4149e+06	1.32496e+06	1.31908e+06	17:57:58	196452	189887	160534	131722	135151	114387	102791	84413.1
18:03:58	180220	172029	149442	128994	130188	115073	104885	90921.9	542580	501935	472067	410371	439589	407552	383372	372961	498231	503190	459028	430534	393716	396919	359795	372456	1.4221e+06	1.37804e+06	1.24926e+06	1.1333e+06	1.16324e+06	1.04644e+06	962951	934389	1.64443e+06	1.57621e+06	1.53574e+06	1.53097e+06	1.49767e+06	1.4284e+06	1.33338e+06	1.32187e+06	18:03:58	196731	189619	160666	132251	135525	115026	102819	84002.2
18:09:58	180939	171402	150208	129540	131035	115456	105121	90996.4	543905	504168	475224	410976	441912	410881	383574	374675	499559	508762	462718	431566	395360	398683	362153	374266	1.43134e+06	1.38816e+06	1.25648e+06	1.13497e+06	1.17257e+06	1.05202e+06	964812	938461	1.6526e+06	1.57615e+06	1.54005e+06	1.53863e+06	1.51137e+06	1.43448e+06	1.33687e+06	1.33042e+06	18:09:58	197571	189455	161087	132220	136357	115398	103726	84247.8
18:15:58	182442	171716	150644	130376	131688	116035	105596	91209.1	550207	506988	477149	414763	442547	411853	387026	375482	503115	509368	463599	435005	396911	401192	364144	376246	1.43639e+06	1.39239e+06	1.26058e+06	1.14064e+06	1.17435e+06	1.05419e+06	966529	940127	1.66151e+06	1.58389e+06	1.55033e+06	1.54223e+06	1.51412e+06	1.44146e+06	1.34889e+06	1.33447e+06	18:15:58	197749	189711	161727	132995	136380	116001	103605	84804.6
18:21:58	183055	173037	151281	130521	131871	116491	106143	91534.9	552492	511729	478813	416467	446709	413850	389698	377811	504610	513309	466578	435054	400517	402260	365833	378114	1.43494e+06	1.39703e+06	1.26855e+06	1.1469e+06	1.17444e+06	1.06008e+06	968764	941210	1.66339e+06	1.59992e+06	1.56009e+06	1.54811e+06	1.51956e+06	1.44838e+06	1.35538e+06	1.34196e+06	18:21:58	198513	190006	162503	133541	136895	116566	103567	84849.9
18:27:58	182506	172765	151808	130890	132599	116443	106178	91598.1	557090	513332	480523	417996	448558	417694	389519	380365	509121	514275	467931	438054	401653	403900	365362	378933	1.44929e+06	1.40334e+06	1.27116e+06	1.14424e+06	1.17999e+06	1.0639e+06	974464	944685	1.67195e+06	1.60667e+06	1.56356e+06	1.55587e+06	1.53064e+06	1.45233e+06	1.35522e+06	1.34187e+06	18:27:58	199386	189893	162422	133719	137889	116389	104343	85065.1
18:33:58	183937	172892	152175	131685	132890	116765	106221	91816.4	559313	514211	484446	422069	449327	419462	392005	381183	509246	519238	469932	438971	405338	406258	369460	382057	1.45171e+06	1.41246e+06	1.27823e+06	1.15508e+06	1.18353e+06	1.0636e+06	973523	946035	1.67815e+06	1.60593e+06	1.57393e+06	1.56386e+06	1.54053e+06	1.46004e+06	1.3665e+06	1.35031e+06	18:33:58	199787	190373	162688	134444	138182	116836	104555	84851.9
18:39:58	184502	173934	153004	132496	133457	117104	106789	92361	563169	517795	487818	423008	451682	421058	393603	384128	511391	519632	471025	442017	406124	409923	370441	383838	1.46129e+06	1.42378e+06	1.28589e+06	1.1528e+06	1.18734e+06	1.06869e+06	979115	950460	1.68628e+06	1.61342e+06	1.57989e+06	1.56813e+06	1.54261e+06	1.4619e+06	1.37103e+06	1.35674e+06	18:39:58	200646	189937	162782	134909	138667	117056	104610	85346.3
18:45:58	184860	173748	152917	132975	133552	117923	107257	92446.7	563557	517630	488391	426429	454340	423466	395510	386138	516796	521490	473306	442061	408073	410164	372747	385511	1.46589e+06	1.4247e+06	1.29049e+06	1.16082e+06	1.18933e+06	1.07001e+06	980808	952621	1.704e+06	1.6229e+06	1.59073e+06	1.58063e+06	1.54989e+06	1.47017e+06	1.37393e+06	1.362e+06	18:45:58	200669	190707	163771	135723	139946	117626	104716	85496.4
18:51:58	185393	174465	153467	132661	133798	118127	107075	92269.8	567620	520023	489626	427766	456790	423591	399103	389670	517903	526500	472888	444731	411926	413076	372557	386734	1.47046e+06	1.43013e+06	1.29325e+06	1.16067e+06	1.19012e+06	1.06684e+06	982867	952344	1.70246e+06	1.63693e+06	1.60045e+06	1.58189e+06	1.56135e+06	1.47758e+06	1.37616e+06	1.36147e+06	18:51:58	201211	191088	164822	135769	140037	117921	105495	85487.1
18:57:58	185866	174766	153884	133889	134300	117836	107432	92691.2	570519	524461	492195	431549	461088	426671	401460	389536	520029	527790	477377	445417	413792	413188	376608	390637	1.4746e+06	1.43588e+06	1.29604e+06	1.17065e+06	1.19442e+06	1.07449e+06	985816	953976	1.71754e+06	1.63829e+06	1.6071e+06	1.58731e+06	1.56458e+06	1.48046e+06	1.38084e+06	1.37101e+06	18:57:58	201213	191877	164694	136059	140216	118150	105093	85616.4
19:03:58	186628	174625	154135	134157	134807	118638	108018	93046.3	572472	525657	494137	433295	462259	428295	400836	392677	520149	530445	476264	448823	416042	415060	377549	391674	1.48531e+06	1.44629e+06	1.30807e+06	1.16886e+06	1.19434e+06	1.0712e+06	987080	956191	1.7187e+06	1.65084e+06	1.61666e+06	1.59183e+06	1.57595e+06	1.49003e+06	1.384e+06	1.37575e+06	19:03:58	201670	190649	165275	137359	140843	117991	105639	86035.9
19:09:58	187161	174214	155038	134699	135550	119075	107847	93213.9	575195	527147	496077	433781	464453	429341	404155	395278	522965	531774	479050	450435	416383	416236	378462	392440	1.49158e+06	1.44992e+06	1.30471e+06	1.17764e+06	1.20146e+06	1.07743e+06	986724	957653	1.73567e+06	1.6482e+06	1.62507e+06	1.59809e+06	1.58404e+06	1.49816e+06	1.38972e+06	1.37389e+06	19:09:58	201843	191138	165181	137390	140863	118513	105646	85358.6
19:15:58	187090	174781	155108	134931	135916	119005	108289	92936.8	580988	529455	497442	437383	468332	433173	405796	396264	527078	535639	481111	450830	419286	418880	381057	395527	1.49718e+06	1.45776e+06	1.31478e+06	1.18016e+06	1.1984e+06	1.08118e+06	990082	961023	1.73717e+06	1.66058e+06	1.63283e+06	1.6121e+06	1.5822e+06	1.50129e+06	1.39868e+06	1.37774e+06	19:15:58	203003	190891	165561	137677	141353	118503	106193	85767.7
19:21:58	187801	175161	155284	135303	136656	119600	108856	93353.4	583142	533358	499828	439457	468299	433748	407419	399992	528366	536570	481447	452611	421760	421914	381861	396157	1.50073e+06	1.45886e+06	1.31554e+06	1.18423e+06	1.20568e+06	1.08309e+06	990607	961377	1.74725e+06	1.66293e+06	1.63969e+06	1.61743e+06	1.5944e+06	1.50875e+06	1.40122e+06	1.38064e+06	19:21:58	202189	190922	165853	137678	141356	118767	105703	85572.8
19:27:58	187542	175275	155636	135274	136789	119824	108958	93363.8	584325	535052	503084	439216	471338	435612	408351	400631	530017	541276	484486	456578	424401	423156	385254	398494	1.50784e+06	1.46419e+06	1.32114e+06	1.18719e+06	1.2057e+06	1.08528e+06	993270	962654	1.75988e+06	1.66882e+06	1.64342e+06	1.61466e+06	1.59813e+06	1.51202e+06	1.40918e+06	1.38676e+06	19:27:58	203900	191479	166211	138548	142444	118978	106096	85864.5
19:33:58	188175	175966	156258	136002	137212	119947	108917	93660.8	586339	538217	504035	442958	472425	437866	411859	403693	532053	544338	483714	457277	424009	423053	385131	399704	1.51028e+06	1.47325e+06	1.32696e+06	1.18769e+06	1.20455e+06	1.08276e+06	991649	961462	1.75821e+06	1.67853e+06	1.65251e+06	1.62897e+06	1.60591e+06	1.5163e+06	1.40675e+06	1.38772e+06	19:33:58	203837	190744	166293	138855	142787	119382	106340	85807.7
19:39:58	188757	175151	156630	136359	137796	120505	109371	93654.4	588769	537558	506362	443366	476779	440022	413646	404952	535302	543598	485578	459194	425974	425105	388874	403064	1.51973e+06	1.47704e+06	1.33049e+06	1.19574e+06	1.2082e+06	1.08776e+06	995193	962545	1.76905e+06	1.68763e+06	1.65898e+06	1.63169e+06	1.61444e+06	1.5201e+06	1.41703e+06	1.40003e+06	19:39:58	204692	190345	166579	138901	143261	119419	106394	85928.2
19:45:58	189156	176105	157264	137103	137571	120476	109493	93799.2	594107	541187	508677	445403	476768	443234	414382	405562	538631	545565	486284	459143	429471	427629	389693	404026	1.52568e+06	1.47842e+06	1.33761e+06	1.19865e+06	1.21417e+06	1.09074e+06	996581	966266	1.78304e+06	1.69697e+06	1.66024e+06	1.63197e+06	1.61652e+06	1.53187e+06	1.41942e+06	1.39565e+06	19:45:58	204257	190953	167202	139234	143107	119900	106792	85646.6
19:51:58	189019	175921	157225	137022	138145	120541	109818	93364.5	594242	543019	509942	447953	480521	444748	417103	406945	541247	548682	485857	461099	431793	429262	391693	406016	1.5262e+06	1.48527e+06	1.33586e+06	1.19933e+06	1.21184e+06	1.08876e+06	996580	965933	1.78351e+06	1694425	1.66987e+06	1.63708e+06	1.62395e+06	1.53323e+06	1.42034e+06	1.40615e+06	19:51:58	204911	191444	167542	139044	143730	119437	106310	85690.3
19:57:58	190113	176552	157682	136956	138228	121202	109734	93895.2	598239	546417	512114	452355	480608	446431	417325	410463	543481	551511	487741	464692	432811	431940	392965	407344	1.53319e+06	1.49226e+06	1.33966e+06	1.20156e+06	1.21677e+06	1.09225e+06	997298	965049	1.7876e+06	1.70763e+06	1.67058e+06	1.64254e+06	1.62921e+06	1.54097e+06	1.42951e+06	1.40655e+06	19:57:58	204746	191010	167994	139094	143822	119885	106285	85579.3
20:03:58	189364	176471	157962	137909	138752	120685	110254	93642.4	600696	549247	514230	454320	484368	446606	419266	412441	546094	553456	488841	466264	434049	431921	394628	409234	1.53709e+06	1.49916e+06	1.34558e+06	1.20154e+06	1.21563e+06	1.09482e+06	996980	966102	1.7974e+06	1.70611e+06	1.68198e+06	1.65159e+06	1.63435e+06	1.54417e+06	1.43328e+06	1.4089e+06	20:03:58	203979	191162	167212	140172	144204	119707	106846	85731.6
20:09:58	190473	176559	157992	138119	138630	121013	109889	94037.8	602210	550977	517255	454761	486716	447845	422577	411862	547034	555892	489686	467876	437093	435106	399096	412178	1.54713e+06	1.50002e+06	1.34961e+06	1.20901e+06	1.21817e+06	1.09326e+06	997445	967319	1.80792e+06	1.71691e+06	1.69361e+06	1.6599e+06	1.6361e+06	1.54513e+06	1.43844e+06	1.41421e+06	20:09:58	204288	191237	168090	140349	144434	119849	107262	85429.5
20:15:58	190331	176016	157898	137751	139049	121339	110580	93839.7	607932	551871	517992	457491	487670	452147	423378	413972	547948	558023	490669	465722	437306	436175	399643	413682	1.55016e+06	1.50597e+06	1.35179e+06	1.21156e+06	1.21848e+06	1.09992e+06	1.00492e+06	971931	1.81684e+06	1.72636e+06	1.69631e+06	1.66951e+06	1.64226e+06	1.55397e+06	1.43182e+06	1.40956e+06	20:15:58	204504	191221	168227	140489	144429	119959	106999	85725.4
20:21:58	190670	176249	158624	138291	139439	121548	110254	93906.4	610324	553059	520054	460233	490607	451443	426420	416971	550707	559475	493693	468422	440317	437867	402659	415802	1.55361e+06	1.51299e+06	1.35453e+06	1.21168e+06	1.22339e+06	1.09585e+06	1.00555e+06	971464	1.82627e+06	1.7377e+06	1.69765e+06	1.66434e+06	1.64959e+06	1.55987e+06	1.4373e+06	1.41848e+06	20:21:58	204954	191112	167486	140573	144638	119778	107060	85623.8
20:27:58	191523	176331	158559	138682	139500	121778	110557	93873	611835	554751	521374	459823	492510	454283	426584	418935	552719	564031	494255	471974	440174	439944	405730	418492	1.55432e+06	1.51878e+06	1.36193e+06	1.21272e+06	1.21861e+06	1.1021e+06	1.00469e+06	973676	1.82506e+06	1.73618e+06	1.70456e+06	1.6688e+06	1.65997e+06	1.55926e+06	1.4443e+06	1.41784e+06	20:27:58	205875	190350	167928	141105	144760	120236	107365	85287.2
20:33:58	191382	176927	158835	138477	139981	121589	110526	94203.6	611801	559520	523629	464016	494441	456296	429067	421319	554390	565551	497079	472317	444601	442832	403684	418189	1.55953e+06	1.51869e+06	1.36305e+06	1.21764e+06	1.22098e+06	1.10445e+06	1.00234e+06	970172	1.83976e+06	1.74188e+06	1.70934e+06	1.67685e+06	1.65893e+06	1.56942e+06	1.44552e+06	1.42351e+06	20:33:58	205130	190595	167753	140734	144911	120041	106392	85278.4
20:39:58	191039	176003	159195	139482	140781	122170	110942	93922.6	616780	559439	525675	465445	496660	459023	429972	422803	556886	565687	497649	475305	445823	445272	407779	420669	1.56838e+06	1.53142e+06	1.36829e+06	1.21766e+06	1.22264e+06	1.10202e+06	1.00281e+06	970692	1.84112e+06	1.74737e+06	1.7173e+06	1.67689e+06	1.66799e+06	1.56712e+06	1.44777e+06	1.42331e+06	20:39:58	205950	190466	167243	140758	144767	119800	106882	85465.7
20:45:58	191337	175984	159031	139510	141003	121724	110631	94226.7	618354	559920	528481	465967	497878	459056	431017	423355	559500	570310	499749	477447	447611	446585	410354	424183	1.56608e+06	1.53261e+06	1.37191e+06	1.22103e+06	1.22776e+06	1.10171e+06	1.00436e+06	971624	1.8449e+06	1.74945e+06	1.72041e+06	1.68688e+06	1.67008e+06	1.57858e+06	1.45119e+06	1.43539e+06	20:45:58	205771	190825	167977	141278	144863	119609	106567	85002.1
20:51:58	191504	176252	159302	139667	141049	122276	110822	94258.5	621597	565185	530088	468982	497939	460377	434242	425636	563378	571095	499949	478111	450239	447337	411315	425383	1.57068e+06	1.5351e+06	1.37512e+06	1.22392e+06	1.2249e+06	1.10773e+06	1.00638e+06	974616	1.85071e+06	1.76451e+06	1.73517e+06	1.68385e+06	1.6851e+06	1.58148e+06	1.45845e+06	1.4344e+06	20:51:58	204985	190240	167371	141178	145195	120448	106951	84998.6
20:57:58	192235	176073	158914	139827	140900	122377	111258	94252.6	622863	565916	531545	471723	501314	462851	436204	426965	562073	572898	502304	479714	450879	449690	412361	425674	1.5776e+06	1.54254e+06	1.37906e+06	1.22351e+06	1.22363e+06	1.10419e+06	1.01018e+06	976439	1.86203e+06	1.75966e+06	1.7373e+06	1.69695e+06	1.68281e+06	1.59199e+06	1.45873e+06	1.43777e+06	20:57:58	205530	188940	167257	140659	145959	119473	106752	85108.8
21:03:58	192044	175964	159870	140248	141255	122786	111277	94251.6	626201	567736	534314	473547	503232	463998	436916	427623	566342	576444	503084	480784	453189	450917	415236	428279	1.5879e+06	1.55049e+06	1.3805e+06	1.22797e+06	1.22671e+06	1.10736e+06	1.00948e+06	976128	1.87002e+06	1.7708e+06	1.74212e+06	1.69525e+06	1.69297e+06	1.59026e+06	1.46868e+06	1.44252e+06	21:03:58	205177	188472	168563	140847	144788	119962	106773	85101.7
21:09:58	191765	176892	160007	140182	141885	122402	111168	94434.5	628397	567542	535101	473131	505656	465521	436765	429628	566322	576164	505048	482085	453699	450728	417479	429700	1.58877e+06	1.54939e+06	1.3837e+06	1.23128e+06	1.23116e+06	1.10853e+06	1.00683e+06	972161	1.87414e+06	1.77611e+06	1.74957e+06	1.70436e+06	1.69709e+06	1.5958e+06	1.46312e+06	1.44095e+06	21:09:58	205247	188957	167623	141672	145898	120134	106275	85111.3
21:15:58	192319	175991	159196	140085	141861	122864	111389	94452.3	629342	569299	538353	474682	506763	466947	438905	431097	570991	580571	507809	484137	456000	452115	416881	430477	1.59053e+06	1.55333e+06	1.37902e+06	1.22918e+06	1.23237e+06	1.11528e+06	1.00807e+06	975816	1.87157e+06	1.77775e+06	1.75353e+06	1.70643e+06	1.69827e+06	1.60492e+06	1.47052e+06	1.44186e+06	21:15:58	206557	189645	167682	141304	145394	119451	106871	84870.1
21:21:58	191966	176723	160071	140017	141763	122538	111637	94333.8	631326	571497	540948	477936	509541	469131	439748	432159	570667	579652	507532	485079	456340	454122	420819	433074	1.5956e+06	1.55625e+06	1.38753e+06	1.23381e+06	1.23145e+06	1.11258e+06	1.00858e+06	974807	1.88116e+06	1.78149e+06	1.76482e+06	1.71193e+06	1.70568e+06	1.60301e+06	1.47127e+06	1.4478e+06	21:21:58	205183	189410	167651	141570	145534	119986	106837	84623.2
21:27:58	192811	176848	159935	140772	141776	122666	111373	94413.7	631662	573910	540155	478351	508374	471751	442522	434302	574378	584335	511000	488008	459039	456334	420684	434518	1.60783e+06	1.565e+06	1.38394e+06	1.23751e+06	1.23159e+06	1.11202e+06	1.00848e+06	975175	1.89349e+06	1.79375e+06	1.7715e+06	1.71712e+06	1.70615e+06	1.61492e+06	1.47555e+06	1.4511e+06	21:27:58	204789	188699	167462	141804	145486	119545	106629	84563.4
21:33:58	192957	176608	159591	141011	142238	123204	111476	94464.1	636309	576464	543529	480752	512342	472624	444099	436747	577377	585435	510372	490968	461480	458193	422634	436458	1.60496e+06	1.56564e+06	1.38954e+06	1.23873e+06	1.23065e+06	1.11445e+06	1.01258e+06	977099	1.9011e+06	1.7895e+06	1.77681e+06	1.71104e+06	1.71185e+06	1.61849e+06	1.47764e+06	1.45563e+06	21:33:58	205917	188413	167340	141212	145685	120185	106910	84704.5
21:39:58	192678	176618	159878	141151	142029	123290	111661	94653.6	638324	577387	542636	483107	511902	474160	446301	437699	577777	586359	515259	490357	461973	458161	424082	436790	1.60686e+06	1.57632e+06	1.38752e+06	1.23381e+06	1.23155e+06	1.11781e+06	1.00903e+06	975061	1.89909e+06	1.80169e+06	1.78373e+06	1.72454e+06	1.71684e+06	1.6182e+06	1.48515e+06	1.45771e+06	21:39:58	205887	188819	167346	141764	146267	119874	106109	84376.6
21:45:58	192379	176740	160084	141195	142488	122787	111583	94518.9	638095	578269	546406	483740	513868	473688	446610	438712	578676	586251	515706	493966	462418	459404	426834	439919	1.61862e+06	1.57573e+06	1.39136e+06	1.24157e+06	1.22493e+06	1.11363e+06	1.01334e+06	977418	1.90849e+06	1.80772e+06	1.78036e+06	1.72285e+06	1.72902e+06	1.62602e+06	1.48995e+06	1.45894e+06	21:45:58	205333	187878	167659	141524	146205	119579	106343	84436.5
21:51:58	193549	176618	160097	140759	142179	122914	111788	94547.8	640208	583490	547800	487167	515854	476840	448813	441121	579414	589298	518113	493094	464965	462627	427354	439745	1.62169e+06	1.58352e+06	1.39811e+06	1.2391e+06	1.22923e+06	1.11595e+06	1.01476e+06	978949	1.91802e+06	1.81181e+06	1.79317e+06	1.72748e+06	1.72883e+06	1.62927e+06	1.49052e+06	1.46139e+06	21:51:58	204950	188628	167095	142016	146100	119819	106150	84229.7
21:57:58	192535	176089	160004	141108	143022	123347	111421	94825	642473	582877	550295	489320	516489	476668	449888	441099	580968	590794	519179	494652	467831	462383	429024	442362	1.62468e+06	1.5885e+06	1.39262e+06	1.23954e+06	1.22643e+06	1.11797e+06	1.00993e+06	975408	1.92079e+06	1.81009e+06	1.79817e+06	1.73264e+06	1.73634e+06	1.63676e+06	1.49457e+06	1.46722e+06	21:57:58	205538	187705	166840	141987	146125	119228	106259	84076.4
22:03:58	193409	176053	160369	140859	142653	123471	111940	94510.3	642906	585061	551485	490340	520812	480071	451332	442984	585789	591199	519747	494966	469064	463502	432200	443992	1.63145e+06	1.58451e+06	1.3986e+06	1.23926e+06	1.22521e+06	1.11762e+06	1.01257e+06	974904	1.92153e+06	1.82311e+06	1.79785e+06	1.73392e+06	1.73699e+06	1.64145e+06	1.48976e+06	1.46882e+06	22:03:58	205800	187597	166986	141810	146562	119667	106646	84143.7
22:09:58	193013	175520	159852	141161	142551	123476	111715	94618.9	648664	585613	551617	492836	522034	480816	452304	442830	587576	592290	519680	496050	469461	466381	432102	444208	1.63555e+06	1.59218e+06	1.40035e+06	1.23732e+06	1.22361e+06	1.12302e+06	1.01222e+06	976065	1.93611e+06	1.82453e+06	1.80145e+06	1.7368e+06	1.74209e+06	1.64578e+06	1.49126e+06	1.46473e+06	22:09:58	205409	186747	167362	141809	146333	120009	106100	84055
22:15:58	193547	175693	160324	141175	143366	122938	111380	94781.1	649964	588254	552828	495033	523108	483407	454234	446640	588088	594190	522398	498829	470619	466470	435313	446718	1.63302e+06	1.59247e+06	1.39949e+06	1.24437e+06	1.2307e+06	1.12118e+06	1.01147e+06	975036	1.93992e+06	1.82908e+06	1.81165e+06	1.74301e+06	1.74881e+06	1.64342e+06	1.49776e+06	1.46674e+06	22:15:58	205938	187893	166906	141864	146279	119889	106442	83729.8
22:21:58	193538	175580	160611	141757	143062	123419	111958	95054	651697	591865	557198	496712	524703	483119	455788	446457	589181	596273	525072	499517	473909	467790	434195	447174	1.64482e+06	1.59979e+06	1.39985e+06	1.2406e+06	1.2295e+06	1.12162e+06	1.01546e+06	976230	1.94269e+06	1.83644e+06	1.81655e+06	1.75408e+06	1.74895e+06	1.64847e+06	1.4984e+06	1.46771e+06	22:21:58	205440	187270	166760	141183	146235	119924	106341	83886.2
22:27:58	193953	175763	160590	141018	142626	123041	111833	94922.9	651131	593491	557223	496650	525552	484988	454818	446381	591675	597974	524637	499443	473764	469331	436704	449049	1.63934e+06	1.60456e+06	1.40162e+06	1.24163e+06	1.22276e+06	1.12385e+06	1.01559e+06	976062	1.9465e+06	1.84609e+06	1.81799e+06	1.75025e+06	1.75008e+06	1.65601e+06	1.49912e+06	1.47243e+06	22:27:58	205561	186360	166810	141617	145979	119387	106042	83869.3
22:33:58	193919	175678	160666	141160	143202	123301	111796	94783.9	653415	593331	557837	500158	527996	486511	456937	446899	590790	598432	524747	501573	476481	470297	437769	449824	1.64824e+06	1.60543e+06	1.40523e+06	1.24667e+06	1.22325e+06	1119115	1.01242e+06	975234	1.96045e+06	1.85021e+06	1.82798e+06	1.75849e+06	1.76158e+06	1.65249e+06	1.50259e+06	1.48065e+06	22:33:58	205311	187068	166627	141564	146278	119690	105745	83464.1
22:39:58	193515	175685	160114	141805	142964	123308	111399	94664.9	655861	595197	558410	502148	528787	486410	460026	449722	595130	602200	525582	502566	476115	471033	439870	452611	1.65672e+06	1.60725e+06	1.40467e+06	1.2442e+06	1.22211e+06	1.12197e+06	1.01614e+06	976124	1.96215e+06	1.8482e+06	1.83136e+06	1.75695e+06	1.76398e+06	1.66413e+06	1.50753e+06	1.47801e+06	22:39:58	205080	186836	166258	141826	146499	119524	105892	83485.7
22:45:58	192956	175609	160044	141570	143544	123623	111711	94825.7	656033	599163	561798	503449	528445	489914	458759	451865	593740	603178	529293	504209	479207	472304	440457	453162	1.65235e+06	1.6154e+06	1.40567e+06	1.24019e+06	1.2193e+06	1.12201e+06	1.01228e+06	972907	1.97095e+06	1.85776e+06	1.83716e+06	1.76226e+06	1.76026e+06	1.6626e+06	1.50247e+06	1.47675e+06	22:45:58	205058	186042	166446	142194	146855	119650	105837	83300.1
22:51:58	193576	175056	160702	142020	143324	123126	111378	94623.6	657613	598135	562129	503639	530750	490826	461761	450561	594653	603618	530449	507268	478694	474734	441566	454198	1.66243e+06	1.61606e+06	1.4121e+06	1.24598e+06	1.22543e+06	1.1218e+06	1.0108e+06	972220	1.97689e+06	1.86589e+06	1.84515e+06	1.77186e+06	1.7659e+06	1.67054e+06	1.5055e+06	1.48032e+06	22:51:58	205024	186412	166150	141871	146328	119473	105769	83397.8
22:57:58	193008	175136	160934	141433	143711	123515	111320	94901.6	659142	599510	566023	504074	531261	490852	461998	452422	597116	606888	529888	507574	479538	475574	444619	456719	1.66366e+06	1.61291e+06	1.40696e+06	1.24178e+06	1.22204e+06	1.12644e+06	1.01235e+06	974435	1.9884e+06	1.86456e+06	1.85226e+06	1.77458e+06	1.77364e+06	1.67048e+06	1.50727e+06	1.48168e+06	22:57:58	204867	185627	165683	141594	146312	118790	105769	83155.1
23:03:58	193270	175793	160344	141310	143342	123559	111943	94576.9	662809	602930	564157	508842	533295	491956	462841	454054	599228	608769	532206	508692	484118	476018	446567	457330	1.66299e+06	1.62212e+06	1.40744e+06	1.24339e+06	1.22338e+06	1.12688e+06	1.0093e+06	972038	1.99226e+06	1.87063e+06	1.85264e+06	1.77284e+06	1.77328e+06	1.66868e+06	1.50795e+06	1.47927e+06	23:03:58	204413	185838	165773	141438	146115	118780	105633	82909
23:09:58	192820	175403	160923	141621	143280	123073	111476	94584.3	664651	605364	566751	507571	536024	492988	463783	456181	600758	607214	531316	509854	483669	478337	445540	457122	1.66805e+06	1.61836e+06	1.41174e+06	1.24409e+06	1.2218e+06	1.12772e+06	1.01083e+06	971860	1.99019e+06	1.88565e+06	1.86285e+06	1.77684e+06	1.77169e+06	1.6738e+06	1.51737e+06	1.48939e+06	23:09:58	204465	184809	165602	142193	145994	118921	105349	83093
23:15:58	193016	174625	160241	141312	143242	123359	111573	94820.7	663657	606928	568405	509409	534773	493782	466298	457127	600061	608233	532390	511624	486298	479231	449011	459534	1.67046e+06	1.62481e+06	1.40602e+06	1.24601e+06	1.21798e+06	1.12093e+06	1.00892e+06	969640	1.99614e+06	1.88377e+06	1.86133e+06	1788720	1.78294e+06	1.68293e+06	1.5102e+06	1.48372e+06	23:15:58	203865	184918	165402	141683	146472	119047	105284	82822.4
23:21:58	192767	175394	160348	142068	143744	123538	111473	94897.3	664425	608912	570470	510544	537679	495734	467408	456742	602151	610912	535983	512768	487872	480777	449721	460889	1.67871e+06	1.63374e+06	1.40788e+06	1.24234e+06	1.2172e+06	1.12434e+06	1.01134e+06	971170	2.00454e+06	1.89499e+06	1.86636e+06	1.79383e+06	1.78511e+06	1.67732e+06	1.51852e+06	1.48348e+06	23:21:58	204271	184514	165879	141805	146052	118850	105296	82473.9
23:27:58	193314	175194	159977	141597	143504	123544	111437	94829.3	666072	607581	573217	513061	537425	497611	467330	456920	604011	610926	534184	511696	487719	480169	450787	462567	1.67541e+06	1.6354e+06	1.40896e+06	1.24641e+06	1.21077e+06	1.12159e+06	1.01295e+06	971064	2.01651e+06	1889520	1.86654e+06	1.78663e+06	1.78835e+06	1.68479e+06	1.51911e+06	1.48565e+06	23:27:58	204394	184257	165219	141508	146349	119069	104975	82780.8
23:33:58	192751	174678	160586	141349	143564	123327	111651	94825.4	669275	609132	573248	513438	539880	497070	470807	459308	603906	613137	537283	514728	487297	482181	452858	463971	1.69012e+06	1.62989e+06	1.40775e+06	1.24127e+06	1.20973e+06	1.12786e+06	1.00753e+06	967787	2.02427e+06	1.89562e+06	1.88197e+06	1.79863e+06	1.79322e+06	1.68766e+06	1.51284e+06	1.49025e+06	23:33:58	203039	183862	165415	140984	146213	118885	104815	82454.7
23:39:58	192684	173986	159993	141625	143142	123440	111835	94662.9	670982	611789	572895	514490	539336	498923	471639	460446	606762	614423	539270	516001	489287	483257	453049	464782	1.68741e+06	1.64005e+06	1.41474e+06	1.23714e+06	1.20922e+06	1.122e+06	1.01001e+06	969181	2.02899e+06	1.90387e+06	1.88386e+06	1.7966e+06	1.79619e+06	1.68392e+06	1.52141e+06	1.49166e+06	23:39:58	203755	183299	165218	141634	146148	118310	104907	82205
23:45:58	193487	174773	160455	141532	143320	123147	111704	94455.6	671801	611975	576596	516915	542777	500215	471093	459501	607999	613345	538473	514804	492439	482275	453686	465541	1.68869e+06	1.64042e+06	1.41064e+06	1.23768e+06	1.21075e+06	1.12566e+06	1.00745e+06	968345	2.0256e+06	1.90888e+06	1.88322e+06	1.80662e+06	1.79883e+06	1.69177e+06	1.5206e+06	1.49045e+06	23:45:58	203525	182344	164466	141301	145654	118107	104394	82011.5
23:51:58	193227	174178	159801	141589	143805	123458	111053	94488.6	673113	615508	575907	518632	542265	502845	474145	461405	608535	614795	540999	514884	491646	485420	455859	467876	1.69243e+06	1.63893e+06	1.4121e+06	1.23736e+06	1.20502e+06	1.12235e+06	1.01055e+06	966731	2.04452e+06	1.91063e+06	1.89057e+06	1.80216e+06	1.79606e+06	1.69644e+06	1.51713e+06	1.49011e+06	23:51:58	203280	181901	164647	141039	146032	118967	104317	82237
23:57:58	192367	174069	160419	141834	143414	122925	111613	94525.2	671160	615564	578009	517661	544476	502243	475291	463049	610182	617852	541513	517120	495457	485335	454981	467920	1.69314e+06	1.64697e+06	1.41241e+06	1.23784e+06	1.20738e+06	1.12259e+06	1.00777e+06	967212	2.04766e+06	1.91879e+06	1.89133e+06	1.81192e+06	1.8006e+06	1.69421e+06	1.51667e+06	1.49073e+06	23:57:58	202910	182317	164683	141259	145750	117684	104130	82236.9
1 day, 0:03:58	192720	173531	160576	141713	142884	123038	111652	94802.7	674511	616327	579384	519754	545825	505370	475904	464128	610784	616008	541880	516147	495687	487877	457263	468491	1.6978e+06	1.64701e+06	1.4057e+06	1.23713e+06	1.20007e+06	1.12211e+06	1.00964e+06	967587	2.04806e+06	1.92155e+06	1.8961e+06	1.80826e+06	1.80544e+06	1.69826e+06	1.51615e+06	1.48798e+06	1 day, 0:03:58	202536	182014	164271	140628	145383	117906	104089	81714.9
1 day, 0:09:58	192654	173953	160120	141019	143463	123129	110922	94635.6	676698	618955	582555	522602	547181	503814	474352	463737	611412	617418	542627	518465	494287	487169	456845	468862	1.70567e+06	1.64989e+06	1.40828e+06	1.23961e+06	1.19883e+06	1.12617e+06	1.00363e+06	961069	2.05774e+06	1.93198e+06	1.8959e+06	1.81428e+06	1.80275e+06	1.69971e+06	1.5199e+06	1.49065e+06	1 day, 0:09:58	202670	180961	164172	140352	145856	117780	104088	81932.9
1 day, 0:15:58	192440	174155	159393	140986	142890	123041	111225	94446.5	677371	619323	581716	521955	546302	506779	477979	466030	612326	620337	544736	519790	496678	489304	459133	470182	1.69919e+06	1.64386e+06	1.41019e+06	1.23946e+06	1.197e+06	1.1257e+06	1.0037e+06	961149	2.06246e+06	1.94161e+06	1.89801e+06	1.81657e+06	1.80532e+06	1.70204e+06	1.51649e+06	1.49033e+06	1 day, 0:15:58	202668	181504	163790	140827	145115	117625	103954	81779.3
1 day, 0:21:58	192434	173110	159439	141740	142801	122963	111058	94778.1	676834	621587	585533	524860	549626	508205	478718	466113	613515	623326	542993	519634	496070	489025	459309	471180	1.7134e+06	1.64978e+06	1.40574e+06	1.23496e+06	1.19642e+06	1.12552e+06	1.00512e+06	961065	2.07271e+06	1.94091e+06	1.90288e+06	1.82211e+06	1.80335e+06	1.70194e+06	1.52651e+06	1.48849e+06	1 day, 0:21:58	202132	180441	163235	140529	145693	117189	103448	81920.3
1 day, 0:27:58	192083	172953	159968	141379	143166	122565	110946	94853	677171	622859	585366	526237	547984	508788	479394	468656	617171	624006	545900	521398	498883	491117	461123	473254	1.71602e+06	1.65835e+06	1.40539e+06	1.23098e+06	1.19283e+06	1.12169e+06	1.00675e+06	962594	2.07536e+06	1.94098e+06	1.90877e+06	1.82363e+06	1.80719e+06	1.7036e+06	1.52578e+06	1.49703e+06	1 day, 0:27:58	201664	180520	162988	140560	145111	117466	103690	81588
1 day, 0:33:58	191813	172854	159502	141289	143166	122870	110977	94640.9	679419	626506	587603	527115	550998	508675	479877	467043	615404	624143	545867	522446	498223	490155	461429	473990	1.71775e+06	1.6534e+06	1.40784e+06	1.23267e+06	1.19574e+06	1.12186e+06	1.00397e+06	960614	2.07347e+06	1.95371e+06	1.90812e+06	1.82787e+06	1.80829e+06	1.70317e+06	1.51851e+06	1.49346e+06	1 day, 0:33:58	200863	179395	163573	140110	144695	117193	103384	81319.5
1 day, 0:39:58	192661	172572	159878	140816	143061	122421	111151	94554.7	678616	623563	589119	528737	549917	510261	479959	468822	619058	622469	547481	524684	499445	492532	464766	476312	1.72184e+06	1.65318e+06	1.40394e+06	1.23408e+06	1.18801e+06	1.12407e+06	1.00402e+06	959260	2.08982e+06	1.9565e+06	1.91948e+06	1.82724e+06	1.81424e+06	1.70896e+06	1.52505e+06	1.49256e+06	1 day, 0:39:58	201432	180084	162772	139821	145428	117192	102777	81377.8
1 day, 0:45:58	192381	173198	159025	140765	142821	122563	111020	94778.1	678899	626487	587738	529540	550602	510659	482345	469739	619643	623975	547386	526386	502477	493650	466045	477338	1.72093e+06	1.65663e+06	1409936	1.22811e+06	1.18655e+06	1.11872e+06	1.00301e+06	960180	2.09024e+06	1.96416e+06	1.91963e+06	1.83632e+06	1.81639e+06	1.70631e+06	1.51996e+06	1.49213e+06	1 day, 0:45:58	200947	179918	162462	139458	144369	116524	102954	80891.3
1 day, 0:51:58	192208	172438	159438	141046	142821	122176	111019	94273	682358	627859	590149	530622	552608	510629	483291	469409	621161	626701	549970	525171	501603	494129	464615	477451	1722696	1.65329e+06	1.40183e+06	1.22571e+06	1.18757e+06	1.12227e+06	1.00118e+06	957959	2.09516e+06	1.96347e+06	1.92372e+06	1.8416e+06	1.81923e+06	1.70472e+06	1.5258e+06	1.49446e+06	1 day, 0:51:58	200623	178772	162465	139902	144259	115553	102868	80854.7
1 day, 0:57:58	191742	172242	159159	141292	142905	122265	111055	94530.3	680712	629819	593323	531819	553327	513311	482557	472043	619017	626852	549298	525117	504257	494892	465144	477082	1.72464e+06	1.65683e+06	1.40884e+06	1.22654e+06	1.18732e+06	1.11715e+06	997542	954937	2.09521e+06	1.96603e+06	1.93085e+06	1.84224e+06	1.81544e+06	1.71058e+06	1.523e+06	1.49219e+06	1 day, 0:57:58	200051	178572	161589	139635	143748	116203	102413	80938.1
1 day, 1:03:58	191411	172552	158978	140464	142694	122580	110574	94176.9	683969	629092	591551	530646	553786	514502	485394	472232	622510	627686	551433	526015	504411	493381	466674	478116	1.72593e+06	1.66323e+06	1.4053e+06	1.22687e+06	1.18215e+06	1.1149e+06	994166	951995	2.10676e+06	1.96812e+06	1.92698e+06	1.84531e+06	1.81159e+06	1.70508e+06	1.51704e+06	1.49285e+06	1 day, 1:03:58	199898	178802	161350	139217	143330	115650	101491	80723.7
1 day, 1:09:58	191942	172473	159586	140888	142307	122135	110981	94291	685077	633492	591964	533691	553320	516207	486006	475244	623710	627457	550406	526329	504322	494901	468738	480956	1.72295e+06	1.66553e+06	1.40716e+06	1.22389e+06	1.1779e+06	1.11953e+06	997020	952310	2.10869e+06	1.97914e+06	1.93379e+06	1.84259e+06	1.82262e+06	1.70845e+06	1.51715e+06	1.48977e+06	1 day, 1:09:58	199805	178725	161654	139081	143055	115669	101677	80331.1
1 day, 1:15:58	192092	172282	159487	140708	142061	122532	110253	94581.6	685123	633963	594884	534622	554460	516844	485953	474936	624809	627505	551150	529355	506959	495731	468135	480429	1.72911e+06	1.66547e+06	1.3985e+06	1.22286e+06	1.18002e+06	1.11546e+06	993874	951635	2.11602e+06	1.98351e+06	1.93744e+06	1.84462e+06	1.82167e+06	1.7109e+06	1.51766e+06	1.49346e+06	1 day, 1:15:58	199129	177126	161203	138670	142896	115576	101522	80309.4
1 day, 1:21:58	191890	172126	158572	140549	142853	121957	110899	94296.2	686129	632977	597941	536074	555004	516911	487300	476660	626119	632180	552770	530445	507047	496334	470972	481586	1.73261e+06	1.66283e+06	1.39882e+06	1.22329e+06	1.17847e+06	1.11565e+06	996499	952157	2.12913e+06	1.98273e+06	1.93493e+06	1.85702e+06	1.82181e+06	1.71094e+06	1.52518e+06	1.49455e+06	1 day, 1:21:58	198303	176634	161014	138068	142877	115349	101682	80323.8
1 day, 1:27:58	191207	171786	158465	140097	142775	121939	110266	93932.4	686874	633671	598535	536453	556380	516727	488507	476784	623520	631657	553872	529830	506949	497337	471366	482735	1.72911e+06	1.66318e+06	1.39686e+06	1.21726e+06	1.17765e+06	1.11734e+06	995604	950135	2.12356e+06	1.98316e+06	1.94026e+06	1.85401e+06	1.82484e+06	1.71732e+06	1.52e+06	1.49396e+06	1 day, 1:27:58	198725	176559	160544	138335	142499	114932	101506	80479.4
1 day, 1:33:58	191291	171638	158346	140363	141927	122152	110330	94414.3	686111	634923	599165	537307	554569	517349	487262	475478	624448	633539	553909	531915	507337	497488	470517	482891	1.73472e+06	1.66654e+06	1.40056e+06	1.21818e+06	1.16938e+06	1.1105e+06	992472	947847	2.13771e+06	1.98874e+06	1.93873e+06	1.8618e+06	1.82241e+06	1.71914e+06	1.516e+06	1.49186e+06	1 day, 1:33:58	198362	176189	160429	138430	142674	114943	101507	80241.9
1 day, 1:39:58	191341	171245	158101	140200	142536	121435	110341	93962.3	688025	636249	600735	539835	555989	519213	490427	478878	626120	630987	553080	530390	509936	499876	472384	485169	1.73702e+06	1.66064e+06	1.39586e+06	1.21662e+06	1.17147e+06	1.10758e+06	993270	947015	2.14016e+06	2.00017e+06	1.95023e+06	1.86417e+06	1.82531e+06	1.71296e+06	1.51741e+06	1.49098e+06	1 day, 1:39:58	198069	176041	160146	137956	142233	114225	101094	80015.2
1 day, 1:45:58	190819	171834	157852	140465	141869	121722	110535	93887.6	686604	636825	598647	539306	557834	521495	488344	478018	626205	631955	556507	532323	510566	500657	474226	485405	1.73853e+06	1.66983e+06	1.39938e+06	1.22022e+06	1.16972e+06	1.10854e+06	988686	943421	2.1424e+06	1.99936e+06	1.94513e+06	1.8623e+06	1.81861e+06	1.71923e+06	1.52292e+06	1.48501e+06	1 day, 1:45:58	198306	175404	159786	137975	142321	114468	101191	80015.9
1 day, 1:51:58	191156	171027	158461	140024	142199	121356	109993	93772.1	685696	640736	599675	540660	557745	520271	490997	479777	628096	634376	555039	534048	510816	499860	474537	486695	1.74313e+06	1.66387e+06	1.39287e+06	1.21817e+06	1.16755e+06	1.10861e+06	991437	943491	2.1461e+06	2.0067e+06	1.95013e+06	1.86308e+06	1.8222e+06	1.71302e+06	1.51905e+06	1.48903e+06	1 day, 1:51:58	198519	174918	159816	136805	141668	114235	100976	79677.2
1 day, 1:57:58	189833	170664	158391	139727	141355	121667	110294	94113.5	686826	640822	603081	542342	560832	523413	492158	480026	628025	636689	559113	534340	511226	501051	477136	488628	1.73802e+06	1.66229e+06	1.39236e+06	1.2153e+06	1.16354e+06	1.10645e+06	989098	943517	2.15422e+06	2.01089e+06	1.94481e+06	1.86883e+06	1.82589e+06	1.71694e+06	1.51938e+06	1.48428e+06	1 day, 1:57:58	198067	174700	159947	137230	141384	113694	100669	79910.8
1 day, 2:03:58	189749	171223	158429	139864	141954	121633	110107	94103.5	688763	643032	601299	540551	560081	521511	492189	479272	628519	634169	559476	533768	513758	500954	477988	488388	1.74488e+06	1.66427e+06	1.39612e+06	1.21265e+06	1.15864e+06	1.10862e+06	984411	940706	2.15218e+06	2.01447e+06	1.94952e+06	1.86794e+06	1.82768e+06	1.71252e+06	1.51832e+06	1.49232e+06	1 day, 2:03:58	197228	174124	159621	137214	140858	113818	100687	79409.2
1 day, 2:09:58	190196	171039	158061	139190	141195	121237	110156	94108.8	689918	642686	601780	544794	558942	523559	493867	480416	632891	635172	558450	534612	513151	501987	476397	488193	1.74504e+06	1.67018e+06	1.38586e+06	1.2118e+06	1.15594e+06	1.10082e+06	984811	939887	2.16341e+06	2.0118e+06	1.9503e+06	1.86886e+06	1.82469e+06	1.71931e+06	1.5153e+06	1.48273e+06	1 day, 2:09:58	196899	174602	158269	136809	140520	113346	100309	79427.7
1 day, 2:15:58	189510	170165	157450	139872	141154	121008	109819	94027.6	687884	641659	605805	543048	558673	524534	491895	480372	631648	637349	558569	537353	515417	504889	479157	491123	1.75215e+06	1.67217e+06	1.38376e+06	1.20825e+06	1.15392e+06	1.10363e+06	980935	935671	2.1736e+06	2.01472e+06	1.95824e+06	1.87813e+06	1.82533e+06	1.7168e+06	1.51222e+06	1.483e+06	1 day, 2:15:58	197663	173163	158260	136582	140334	113270	100039	79595.3
1 day, 2:21:58	190223	169826	157970	139725	140890	121082	109887	94062.5	690593	644837	603758	545093	559918	523270	493263	483111	631371	639557	560060	537002	515568	505944	478999	489857	1.75292e+06	1.66397e+06	1.39097e+06	1.20442e+06	1.15176e+06	1.10294e+06	979888	935381	2.16648e+06	2.01846e+06	1.9502e+06	1.87909e+06	1.82288e+06	1.71196e+06	1.51492e+06	1.48026e+06	1 day, 2:21:58	196921	173550	158251	136535	140022	112884	99901.4	79198.4
1 day, 2:27:58	190000	170465	157037	138789	141352	120768	109565	93920.4	690794	645282	606557	545024	560958	524920	494306	483684	632331	640414	561681	539647	514150	505544	480147	492130	1.75261e+06	1.66268e+06	1.38335e+06	1.20661e+06	1.15338e+06	1.10093e+06	980487	935639	2.17814e+06	2.03255e+06	1.95713e+06	1.88249e+06	1.81994e+06	1.70948e+06	1.50764e+06	1.48406e+06	1 day, 2:27:58	195811	173230	157953	135920	139970	112695	99743.3	79125.7
1 day, 2:33:58	188947	169652	157450	139471	140651	120716	109369	93577.9	688817	647388	608387	547548	561001	527232	494956	484087	632996	640697	562440	539740	516855	507646	480890	492717	1.75033e+06	1.66281e+06	1.38388e+06	1.20492e+06	1.15282e+06	1.09738e+06	977391	930917	2.18215e+06	2.02821e+06	1.96235e+06	1.87768e+06	1.824e+06	1.71229e+06	1.50635e+06	1.48073e+06	1 day, 2:33:58	196159	172724	157533	134820	139874	112285	99917.9	78899.3
1 day, 2:39:58	189856	169295	157434	139433	141239	120642	109552	93859.4	690031	646580	609051	545418	561714	525673	497270	485980	635397	641003	562275	540947	516559	506789	482600	492820	1.75362e+06	1.66638e+06	1.38172e+06	1.19943e+06	1.15033e+06	1.09906e+06	978293	932406	2.19318e+06	2.03921e+06	1.96095e+06	1.88613e+06	1.81876e+06	1.71081e+06	1.51325e+06	1.48315e+06	1 day, 2:39:58	195710	171768	157734	135091	139206	112927	99494.1	78620.4
1 day, 2:45:58	189156	169851	157109	138498	140444	120809	109144	93465.5	692780	646857	610518	546926	564257	528521	497248	484760	636346	639461	561787	539297	518066	506940	483865	494805	1.74985e+06	1.66561e+06	1.38128e+06	1.20272e+06	1.14768e+06	1.0943e+06	975667	929025	2.18772e+06	2.03607e+06	1.96349e+06	1.88112e+06	1.82297e+06	1.71177e+06	1.51107e+06	1.48459e+06	1 day, 2:45:58	196103	171493	157881	135328	139283	112748	99134.4	78911.2
1 day, 2:51:58	188735	169831	156401	138612	140776	120311	109078	93427.8	693629	646249	607518	547854	562782	529152	498888	484726	635271	640025	565510	542704	517047	507127	484455	494485	1.74952e+06	1.65891e+06	1.37957e+06	1.19628e+06	1.14016e+06	1.09468e+06	973305	927397	2.19923e+06	2.04085e+06	1.96205e+06	1.88789e+06	1.82417e+06	1.71699e+06	1.50973e+06	1.47999e+06	1 day, 2:51:58	194732	171454	157053	135154	138893	112026	99101.6	78754.3
1 day, 2:57:58	188072	168682	156396	138519	140187	120854	109199	93519.3	694102	648434	612049	548388	565211	530631	496523	486062	635571	642613	564796	542197	519093	508905	483474	495900	1.75246e+06	1.66527e+06	1.38097e+06	1.19391e+06	1.14518e+06	1.08921e+06	971535	924901	2.19499e+06	2.0405e+06	1.95922e+06	1.88344e+06	1.81432e+06	1.70671e+06	1.50538e+06	1.4742e+06	1 day, 2:57:58	194821	171017	157126	134415	139066	112037	98922.1	78342.3
1 day, 3:03:58	188155	168662	156213	138383	140334	119963	109467	93594.1	692573	650358	611348	551516	566247	528575	497056	486540	639748	644722	564190	542695	518170	509959	485303	496265	1.75893e+06	1.66724e+06	1.37279e+06	1.19618e+06	1.14251e+06	1.08592e+06	970936	923474	2.20016e+06	2.0421e+06	1.95906e+06	1.88725e+06	1.81313e+06	1.71049e+06	1.50402e+06	1.47791e+06	1 day, 3:03:58	194635	170484	156598	134525	138972	111706	98905.1	78535.8
1 day, 3:09:58	187882	168270	156403	138291	140318	119930	108965	93569.2	690314	651426	611673	549140	562891	530597	498190	487347	637578	643316	567044	543281	519563	508980	485236	497213	1.75543e+06	1.65991e+06	1.37464e+06	1.19328e+06	1.13439e+06	1.08404e+06	968367	923577	2.21593e+06	2.0485e+06	1.95769e+06	1.88597e+06	1.82151e+06	1.7083e+06	1.50053e+06	1.4715e+06	1 day, 3:09:58	194567	170620	156684	133690	137892	111481	98713.4	78264.1
1 day, 3:15:58	187725	168323	156098	137740	140245	120058	108924	93214.9	691438	650459	611997	553293	566344	530977	499985	487496	639322	645793	567669	546602	520124	510458	487274	498121	1.75458e+06	1.65694e+06	1.37175e+06	1.19448e+06	1.13822e+06	1.0874e+06	969169	923267	2.2169e+06	2.04534e+06	1.96342e+06	1.88364e+06	1.82242e+06	1.70702e+06	1.50526e+06	1.47171e+06	1 day, 3:15:58	194549	169782	156453	133983	137812	111423	98509.5	78265.9
1 day, 3:21:58	187850	167961	156561	137952	139686	120337	108689	93147.3	690816	651553	612608	550761	565221	531682	500961	487945	640355	646535	567981	546604	522120	511230	487700	499063	1.7571e+06	1.66451e+06	1.36959e+06	1.19057e+06	1.13288e+06	1.08114e+06	967106	919745	2.2124e+06	2.05719e+06	1.96845e+06	1.88423e+06	1.81483e+06	1.7062e+06	1.5016e+06	1.4708e+06	1 day, 3:21:58	193816	169424	156116	133879	137801	111042	98491.5	78271
1 day, 3:27:58	187240	168257	155765	137665	140169	120200	108709	93271.1	691923	651703	615256	553276	567536	533546	502079	489135	641521	645051	567790	544657	521221	513569	487518	498583	1.76194e+06	1.66111e+06	1.36456e+06	1.1919e+06	1.13353e+06	1.08053e+06	966726	918768	2.21882e+06	2.05568e+06	1.97087e+06	1.89648e+06	1.81859e+06	1.71121e+06	1.49433e+06	1.47395e+06	1 day, 3:27:58	193073	169222	155821	133176	137200	110543	98198.7	78146.9
1 day, 3:33:58	186946	168162	155997	137188	140140	120125	108536	93481	693150	651619	614354	554813	566986	534000	500853	488363	639145	648018	569047	544938	522357	513174	487546	499665	1.75538e+06	1.65612e+06	1.36578e+06	1.18796e+06	1.12891e+06	1.07918e+06	963690	917044	2.22031e+06	2.05854e+06	1.97117e+06	1.89425e+06	1.81118e+06	1.70984e+06	1.49417e+06	1.46465e+06	1 day, 3:33:58	193111	169868	155534	132963	136629	110743	98295.2	77868.9
1 day, 3:39:58	186818	168165	155322	137487	139074	120022	108522	93053	692332	655111	616833	553223	566143	531908	500908	489259	640669	647745	568763	545868	524652	514474	488189	500329	1.75324e+06	1.65847e+06	1.36222e+06	1.18834e+06	1.12951e+06	1.07657e+06	962939	915546	2.22299e+06	2.05923e+06	1.96993e+06	1.89062e+06	1.80917e+06	1.70884e+06	1.49343e+06	1.46981e+06	1 day, 3:39:58	192229	169159	154724	132883	137304	110281	98060.1	78057
1 day, 3:45:58	186959	167171	154931	137120	139485	119570	108828	93491.8	691142	654946	614125	554504	567680	535847	502581	490471	642688	645750	571727	547355	522135	513889	491785	502638	1.7559e+06	1.65625e+06	1.35863e+06	1.18305e+06	1.12469e+06	1.07386e+06	962549	913248	2.23803e+06	2.06548e+06	1.96567e+06	1.89738e+06	1.81586e+06	1.70394e+06	1.49764e+06	1.46387e+06	1 day, 3:45:58	193322	168524	154065	132164	136639	109677	97852.5	77979
1 day, 3:51:58	186725	167278	155546	136871	138915	119074	108541	93189	693449	653894	617411	556316	567744	534492	503104	489546	640315	648511	570374	547576	524724	514003	489745	500998	1.76038e+06	1.65054e+06	1.35855e+06	1.18484e+06	1.12038e+06	1.0696e+06	960220	911317	2.23665e+06	2.06625e+06	1.96373e+06	1.89149e+06	1.80912e+06	1.70045e+06	1.49089e+06	1.4682e+06	1 day, 3:51:58	192503	168524	154403	132277	135855	109526	97373.1	77969.2
1 day, 3:57:58	186538	167429	154806	137169	138783	119183	108220	92858.1	694135	656783	617235	557726	567373	535904	501858	489566	642114	650742	572512	550207	526868	516788	490130	502738	1.758e+06	1.65537e+06	1.35449e+06	1.18279e+06	1.11982e+06	1.06563e+06	954369	909016	2.24447e+06	2.07378e+06	1.96259e+06	1.89105e+06	1.80587e+06	1.70291e+06	1.48507e+06	1.46481e+06	1 day, 3:57:58	192036	168621	153657	131865	135628	109382	97328.1	77343.8
1 day, 4:03:58	186438	166742	155100	137019	139055	119281	108471	92992.8	692915	657548	619035	558521	568915	536354	505332	490183	644327	647958	573747	549053	526257	517657	492017	503071	1.7571e+06	1.64956e+06	1.35402e+06	1.18068e+06	1.11624e+06	1.06243e+06	955170	907343	2.24643e+06	2.06553e+06	1.95866e+06	1.89547e+06	1.80344e+06	1.70467e+06	1.49072e+06	1.46054e+06	1 day, 4:03:58	192014	168105	153840	131859	135998	109063	96926.3	77894
1 day, 4:09:58	185626	166674	154480	136826	139108	118788	108628	92861.4	695221	658490	619125	558029	567850	536203	503575	490503	643306	648378	571470	550661	527649	515520	493305	503700	1.75431e+06	1.65247e+06	1.3551e+06	1.17985e+06	1.11525e+06	1.06635e+06	954577	906849	2.24065e+06	2.06824e+06	1.9655e+06	1.89321e+06	1.80448e+06	1.70091e+06	1.48334e+06	1.45658e+06	1 day, 4:09:58	190931	168270	153220	130957	135362	108951	96977.2	77129.6
1 day, 4:15:58	186351	166775	154524	136215	138244	118614	107958	92879.7	692334	656103	617889	557144	568159	536144	506088	491845	642800	648652	575579	550246	528426	517965	494734	505725	1.75277e+06	1.64302e+06	1.34823e+06	1.17809e+06	1.115e+06	1.06085e+06	949684	903920	2249920	2.07396e+06	1.96707e+06	1.89009e+06	1.80431e+06	1.69966e+06	1.48308e+06	1.45402e+06	1 day, 4:15:58	190795	167408	153389	131498	135146	108524	96698.8	77208.8
1 day, 4:21:58	186249	166913	154247	136344	138034	118415	108107	93054.2	694786	658444	619411	560387	568154	538366	504684	493849	646236	652989	574578	551692	529076	516227	493153	504522	1.74975e+06	1.64289e+06	1.34595e+06	1.17126e+06	1.11195e+06	1.0594e+06	950201	903193	2.25677e+06	2.08141e+06	1.96835e+06	1.90076e+06	1.79763e+06	1.69724e+06	1.47737e+06	1.45878e+06	1 day, 4:21:58	191011	167226	152636	130965	134989	108795	96914.7	77249.8
1 day, 4:27:58	185352	165937	153895	135834	138403	118315	108105	92945.2	690529	660911	622069	560562	568866	538853	506183	491720	646279	652911	575734	551407	528892	519815	495877	507443	1.7555e+06	1.64188e+06	1.34805e+06	1.17454e+06	1.11587e+06	1.05298e+06	949863	901989	2.25882e+06	2.07615e+06	1.96013e+06	1.90227e+06	1.79661e+06	1.69492e+06	1.47759e+06	1.45178e+06	1 day, 4:27:58	190938	166993	152516	130245	134689	108495	96454.4	76707.2
1 day, 4:33:58	185868	165936	153973	135647	137994	118591	108030	92939.3	692224	657611	620678	559425	570501	537786	506869	491723	646852	649895	575613	554715	526957	519288	495046	506592	1.75406e+06	1.63659e+06	1.34716e+06	1.17019e+06	1.11094e+06	1.05193e+06	948373	899572	2.25568e+06	2.08405e+06	1.96826e+06	1.90102e+06	1.80018e+06	1.69229e+06	1.47677e+06	1.45385e+06	1 day, 4:33:58	189448	166162	152225	130570	134519	108099	96377.6	77359.7
1 day, 4:39:58	185171	166063	153482	135470	138234	118663	107801	93056.1	691871	661591	620183	562273	570108	537690	507905	493324	646560	653109	575199	552621	529703	520484	497062	508037	1.74619e+06	1.63721e+06	1.3384e+06	1.17046e+06	1.11072e+06	1.05163e+06	945132	897481	2.26592e+06	2.07651e+06	1.96711e+06	1.8948e+06	1.79436e+06	1.69397e+06	1.47903e+06	1.44504e+06	1 day, 4:39:58	189876	166196	152120	129947	134171	107729	96433.9	77285.2
1 day, 4:45:58	185255	165928	153263	135223	137402	118528	107597	92686	692875	660119	620976	562034	570146	539384	506735	492975	646171	652083	578194	555528	529656	519327	498130	508209	1.74998e+06	1.63229e+06	1.33715e+06	1.16901e+06	1.10943e+06	1.04669e+06	944193	897457	2.26464e+06	2.08967e+06	1.95727e+06	1.90171e+06	1.79956e+06	1.69091e+06	1.47682e+06	1.44832e+06	1 day, 4:45:58	189725	165593	151338	129805	133574	108190	96388	77357.9
1 day, 4:51:58	184998	165185	153230	135565	137985	118465	107478	92559.4	690480	661296	622237	563685	569620	539886	507479	494592	647835	655333	578914	553713	532367	521920	498929	509719	1.74798e+06	1.63506e+06	1.33951e+06	1.16856e+06	1.10761e+06	1.04637e+06	940251	893149	2.27304e+06	2.07999e+06	1.95655e+06	1.89868e+06	1.79197e+06	1.69002e+06	1.46602e+06	1.44223e+06	1 day, 4:51:58	189667	165595	151024	128987	133370	107727	95581.1	76966
1 day, 4:57:58	184511	165361	153642	135220	137702	117706	107321	92587.5	691826	661986	622731	563742	568511	540699	507332	494132	645000	655967	580945	554736	532892	520912	498690	510696	1.74822e+06	1.63253e+06	1.33513e+06	1.1644e+06	1.10361e+06	1.04576e+06	937558	892007	2.26921e+06	2.08339e+06	1.95326e+06	1.89105e+06	1.79693e+06	1.68562e+06	1.46964e+06	1.44197e+06	1 day, 4:57:58	188881	165399	151695	129152	132901	107379	96089.2	76793.5
1 day, 5:03:58	184415	165518	153438	135445	137085	118266	107750	92559.4	692343	662233	621509	563956	568212	539114	507462	493670	646761	653822	578954	555173	532694	523057	500613	510466	1.74964e+06	1.63051e+06	1.33251e+06	1.16609e+06	1.10255e+06	1.03823e+06	935658	887903	2.27029e+06	2.0821e+06	1.95198e+06	1.89002e+06	1.79215e+06	1.68634e+06	1.46745e+06	1.43811e+06	1 day, 5:03:58	188748	165873	150379	129217	132896	106958	95659.5	76883.7
1 day, 5:09:58	183991	165409	153196	135330	137273	117768	107435	92740.2	691970	663638	623556	565203	572432	542908	506998	495254	646484	656499	579901	555327	531220	523588	500400	511648	1.7456e+06	1.63255e+06	1.33165e+06	1.15781e+06	1.10178e+06	1.03822e+06	931421	886246	2.27204e+06	2.0952e+06	1.94987e+06	1.89995e+06	1.79264e+06	1.68579e+06	1.46061e+06	1.43669e+06	1 day, 5:09:58	187801	164816	150798	128769	132854	107222	95625.2	76348.8
1 day, 5:15:58	184158	164660	152924	134721	137087	117817	107654	92730.9	689330	661929	624232	562973	571080	542448	509101	495171	646992	654012	580771	558924	531907	522683	500788	511984	1.75252e+06	1.6209e+06	1.33189e+06	1.15755e+06	1.09434e+06	1.03529e+06	929355	884976	2.28203e+06	2.08934e+06	1.95069e+06	1.8969e+06	1.78207e+06	1.68333e+06	1.46033e+06	1.43276e+06	1 day, 5:15:58	188106	165472	150165	128393	132076	106810	95182.2	76495.1
1 day, 5:21:58	183358	164574	152733	134413	136864	117258	107588	92325.1	688809	661686	620580	563486	570909	541750	507594	496434	650001	658599	581093	559061	532610	525296	501808	512144	1.74809e+06	1.62608e+06	1.32153e+06	1.15198e+06	1.09695e+06	1.03591e+06	933065	886170	2.2772e+06	2.08964e+06	1.95393e+06	1.89458e+06	1.7822e+06	1.67577e+06	1.45928e+06	1.43465e+06	1 day, 5:21:58	186970	164581	149751	128434	131629	106467	94938.9	76399.5
1 day, 5:27:58	183232	164286	151984	134392	136341	117499	107032	92226.6	691290	660723	625267	563227	571825	542471	510209	496107	650353	657985	581759	558513	533391	525213	503896	513497	1.75254e+06	1.62209e+06	1.32634e+06	1.15481e+06	1.0906e+06	1033016	926672	880154	2.28114e+06	2.09053e+06	1.95816e+06	1.89859e+06	1.77903e+06	1.67796e+06	1.45626e+06	1.43285e+06	1 day, 5:27:58	185549	164546	149736	127505	131543	106593	95112.1	76125.7
1 day, 5:33:58	182904	164075	152354	133873	136171	117593	107423	92103.9	688441	663217	623082	564510	571262	544548	508274	497331	650807	659753	584143	559832	536213	524116	502597	512878	1.74875e+06	1.62413e+06	1.31664e+06	1.14948e+06	1.09561e+06	1.02806e+06	925572	878786	2.28871e+06	2.0884e+06	1.94528e+06	1.8983e+06	1.78509e+06	1.66749e+06	1.45053e+06	1.43058e+06	1 day, 5:33:58	186624	164829	149973	127877	131593	106930	95023.4	75888.3
1 day, 5:39:58	182380	163677	151521	134062	136383	116881	107143	92380.4	691744	664034	624805	566915	572479	544087	510462	497569	649854	657944	584073	558915	536720	527176	502528	514589	1.73955e+06	1.61729e+06	1.31321e+06	1.1509e+06	1.08981e+06	1.02546e+06	924158	878651	2.28404e+06	2.09368e+06	1.94446e+06	1.8932e+06	1.77269e+06	1.66968e+06	1.45433e+06	1.42858e+06	1 day, 5:39:58	187150	163230	148705	127541	130989	106596	94862.2	76359.7
1 day, 5:45:58	182033	163234	152154	134004	136215	116945	106881	92202.7	691069	663335	624936	565899	571159	544017	509775	495051	649982	659043	584690	560074	535991	524557	503046	515128	1.73924e+06	1.61497e+06	1.31368e+06	1.14913e+06	1.0847e+06	1.02599e+06	923194	878278	2.28788e+06	2.09068e+06	1.94562e+06	1.89245e+06	1.77238e+06	1.67168e+06	1.45279e+06	1.42881e+06	1 day, 5:45:58	186139	163162	148605	127302	130909	105975	94695.3	75839
1 day, 5:51:58	182652	163390	151942	133916	135624	116892	106698	92325.7	689215	666100	622556	565162	572453	543039	509175	497337	648959	660633	584196	559657	537836	525670	505445	515099	1.74657e+06	1.61328e+06	1.3129e+06	1.14265e+06	1.08933e+06	1.02341e+06	917547	872936	2.30024e+06	2.10218e+06	1.94541e+06	1.89169e+06	1.76988e+06	1.66027e+06	1.4441e+06	1.42563e+06	1 day, 5:51:58	185976	163011	148505	126920	130216	105866	94274.7	75913
1 day, 5:57:58	181679	163153	151839	133506	135816	117109	107024	92242.1	688355	664794	624865	567397	572091	543497	510761	495579	647831	661983	585859	560986	539489	527890	505701	515531	1.73545e+06	1.6047e+06	1.31016e+06	1.13843e+06	1.08211e+06	1.02295e+06	921571	874644	2.29677e+06	2.10405e+06	1.94544e+06	1.89594e+06	1.77182e+06	1.65984e+06	1.44283e+06	1.4191e+06	1 day, 5:57:58	185632	162810	148504	127004	129914	105338	94846.8	75955.4
1 day, 6:03:58	182420	163131	151098	133608	135453	116990	106803	92065.4	689478	664175	624874	566463	570442	544652	510589	497415	650229	658051	587274	560820	540207	526815	505335	515817	1.73753e+06	1.60777e+06	1.30574e+06	1.13089e+06	1.07967e+06	1.01794e+06	917586	870487	2.29744e+06	2.09619e+06	1.9449e+06	1.88883e+06	1.76863e+06	1.65699e+06	1.43716e+06	1.41945e+06	1 day, 6:03:58	185322	162970	148282	126387	130024	105358	94258.7	75353
1 day, 6:09:58	181059	162552	150771	132922	135326	116843	106287	91686.5	689392	662935	623662	567565	572868	545302	512603	497505	649044	661668	586744	564567	538281	528308	506059	516287	1.73374e+06	1.60255e+06	1.30547e+06	1.13258e+06	1.08266e+06	1.01622e+06	912225	866971	2.30539e+06	2.09659e+06	1.94042e+06	1.88245e+06	1.76776e+06	1.66032e+06	1.43825e+06	1.41182e+06	1 day, 6:09:58	185342	161928	147773	126667	129564	104896	94207.3	75657.3
1 day, 6:15:58	181751	162435	151232	132687	135024	116659	106212	91728.2	689206	665507	625030	569408	572704	545825	511194	497017	651129	661225	588436	561761	541003	528603	508945	518225	1.73517e+06	1.602e+06	1.29822e+06	1.13114e+06	1.07635e+06	1.01257e+06	911129	865564	2.3028e+06	2.10119e+06	1.93421e+06	1.88858e+06	1.75847e+06	1.65018e+06	1.43868e+06	1.40997e+06	1 day, 6:15:58	185637	161626	147324	126288	129257	104556	93630.6	75289.3
1 day, 6:21:58	181597	162119	150956	132525	135477	116101	106136	91754.9	685587	665472	623674	570331	569464	546449	512630	497047	653258	660151	588051	563179	540813	527992	507134	517644	1.73478e+06	1.60047e+06	1.29482e+06	1.13173e+06	1.07694e+06	1.01254e+06	912608	867037	2.30916e+06	2.1017e+06	1.93648e+06	1.89032e+06	1.75389e+06	1.6572e+06	1.43264e+06	1.40978e+06	1 day, 6:21:58	184125	161771	147011	125846	129444	104595	93905.7	75606.8
1 day, 6:27:58	181181	161723	150349	132529	134703	116412	106146	91767.2	685250	663016	625873	567946	571280	544365	512678	499245	653017	661269	588638	566466	541122	529175	508414	518532	1.73488e+06	1.60329e+06	1.2919e+06	1.1259e+06	1.07028e+06	1.00858e+06	910378	863892	2.31361e+06	2.09433e+06	1.92672e+06	1.88733e+06	1.75191e+06	1.64565e+06	1.43242e+06	1.40658e+06	1 day, 6:27:58	185187	161940	146832	125285	128977	104154	93512.5	75597.8
1 day, 6:33:58	180170	162001	150679	131863	134497	115802	106417	91761.3	686016	663708	624904	568220	571163	546701	512355	498379	652380	660889	590039	564272	540557	531452	510849	519544	1.73867e+06	1.59476e+06	1.29475e+06	1.12645e+06	1.0672e+06	1.00401e+06	908677	861723	2.30787e+06	2.10224e+06	1.92663e+06	1.88595e+06	1.75741e+06	1.65039e+06	1.43155e+06	1.4043e+06	1 day, 6:33:58	183898	161253	146763	125447	128641	104551	93468.5	75382.5
1 day, 6:39:58	180419	162333	149750	132384	134774	115821	106157	91718.5	687461	663127	623380	569611	570802	546380	510968	497086	651374	663290	589633	564178	543126	529417	511591	520487	1.72688e+06	1.59215e+06	1.29114e+06	1.12701e+06	1.07113e+06	1.00392e+06	902404	858743	2.30755e+06	2.10154e+06	1.9306e+06	1.88719e+06	1.75536e+06	1.64886e+06	1.42383e+06	1.40588e+06	1 day, 6:39:58	183193	160614	146159	125092	128923	103944	93661.2	75348.3
1 day, 6:45:58	179950	162068	149940	131676	134433	115966	105770	91889.7	683832	666261	627081	570059	573214	547839	513582	497382	650642	663360	594104	566768	543028	531714	511465	521609	1.72846e+06	1.5944e+06	1.28759e+06	1.12461e+06	1.06468e+06	999653	901583	856339	2.31925e+06	2.10577e+06	1.92773e+06	1.87671e+06	1.74285e+06	1.64042e+06	1.42703e+06	1.3997e+06	1 day, 6:45:58	183595	159669	145405	124831	128667	103755	93355.4	75065.9
1 day, 6:51:58	179794	161727	149356	132117	134612	115796	106198	91818.1	686608	665088	624485	569784	572221	546741	511949	499661	650574	662051	594712	568345	542097	533600	509948	521243	1.72881e+06	1.59262e+06	1.2829e+06	1.12307e+06	1.06176e+06	1.00234e+06	901070	856248	2.31439e+06	2.09761e+06	1.92837e+06	1.8754e+06	1.74383e+06	1.63914e+06	1.41552e+06	1.39815e+06	1 day, 6:51:58	183641	160049	145375	125035	128177	103406	92951.5	75299.1
1 day, 6:57:58	180037	161594	148933	131107	133818	115720	105823	91435	683524	664223	624507	570460	571637	547658	512502	499424	651464	663698	591946	567098	545183	533591	512924	521527	1.72715e+06	1.59178e+06	1.28159e+06	1.12163e+06	1.06216e+06	996648	898236	854338	2.31537e+06	2.09802e+06	1.91894e+06	1.88175e+06	1.74068e+06	1.63372e+06	1.41432e+06	1.3977e+06	1 day, 6:57:58	182509	160184	145382	124578	127831	102774	93237.5	75191.3
1 day, 7:03:58	179087	161100	148819	131622	134085	115446	106077	91516.4	684721	664414	626191	571515	572702	547592	513857	499786	652994	666632	593271	568443	544208	532253	513807	522518	1.72613e+06	1.58515e+06	1.27224e+06	1.12102e+06	1.06055e+06	992799	896191	853257	2.31636e+06	2.0979e+06	1.919e+06	1.87635e+06	1.73517e+06	1.6373e+06	1.41129e+06	1.39543e+06	1 day, 7:03:58	182569	159197	144552	124282	128033	103043	93125.3	74992.7
1 day, 7:09:58	179810	161128	148630	130866	134190	115562	105501	91388.6	681061	663087	625400	572475	571275	548920	513899	497332	653122	663658	595104	567384	543593	535543	514056	523973	1.72794e+06	1.58622e+06	1269500	1.11295e+06	1.05502e+06	990143	894591	851974	2.32129e+06	2.09238e+06	1.91435e+06	1.87471e+06	1.73306e+06	1.63392e+06	1.41288e+06	1.39356e+06	1 day, 7:09:58	182398	158826	144478	123685	127956	102933	92524	75171
1 day, 7:15:58	178692	160520	148960	130616	133960	115209	105858	91487.5	682121	666193	626020	572195	571708	546864	511707	499836	651990	667142	594093	570281	543566	533413	514795	523512	1.71815e+06	1.58291e+06	1.26538e+06	1.11122e+06	1.05441e+06	992257	891954	847704	2.31985e+06	2.09457e+06	1.91264e+06	1.87795e+06	1.72863e+06	1.62959e+06	1.4049e+06	1.38714e+06	1 day, 7:15:58	182264	158763	144449	123694	127528	102782	92753.6	74723.2
1 day, 7:21:58	178207	160180	148715	130611	133559	114581	105641	91607.4	679825	664271	625019	573440	572584	548746	514665	497755	651405	667500	596419	569591	544004	534231	513076	523802	1.72065e+06	1.57341e+06	1.26296e+06	1.11173e+06	1.05305e+06	987283	891017	846077	2.32305e+06	2.09887e+06	1.90967e+06	1.86744e+06	1.72545e+06	1.62088e+06	1.40976e+06	1.38037e+06	1 day, 7:21:58	182201	158242	144337	123354	127189	102441	92308.8	74503
1 day, 7:27:58	178710	159790	148812	130917	133310	114828	105255	91073.1	682916	665572	626137	572935	570586	549797	513281	499184	654939	669129	595628	569378	545754	534793	515737	524000	1.71926e+06	1.57355e+06	1.25913e+06	1.1092e+06	1.04846e+06	982680	884693	841434	2.32256e+06	2.09247e+06	1.90554e+06	1.87179e+06	1.72717e+06	1.62363e+06	1.40753e+06	1.37739e+06	1 day, 7:27:58	181205	158451	143918	123029	126783	102307	92643.4	74487.4
1 day, 7:33:58	178683	159964	148504	130638	133123	114519	105576	91327.6	678451	663173	624088	573748	569184	548789	513249	500370	654416	667509	599315	570465	546190	535223	515020	523877	1.71896e+06	1.57133e+06	1.26231e+06	1.10324e+06	1.04446e+06	982766	883853	840611	2.32501e+06	2.09157e+06	1.90965e+06	1.86669e+06	1.71825e+06	1.6186e+06	1.39741e+06	1.37809e+06	1 day, 7:33:58	181856	158776	143634	122738	126474	101722	92047.4	74759.1
1 day, 7:39:58	178021	159414	148206	130315	132683	114677	105096	91250.5	678169	665008	625202	571805	569998	550541	513857	498901	654771	666202	600111	569765	547858	536581	515564	526089	1712725	1.57153e+06	1.2577e+06	1.10803e+06	1.04381e+06	980446	878669	837450	2.3304e+06	2.10292e+06	1.9047e+06	1.87079e+06	1.71761e+06	1.61509e+06	1.39796e+06	1.37166e+06	1 day, 7:39:58	181053	157962	142939	122878	126562	101974	92292.5	74311.3
1 day, 7:45:58	177319	160141	147610	130057	132804	114236	105278	91019.1	681684	666184	622670	574126	569905	549968	514304	499732	652913	668912	597672	573693	547631	538270	518741	527378	1.71416e+06	1.55859e+06	1.25221e+06	1.1055e+06	1.04349e+06	974237	877359	835452	2.32392e+06	2.10163e+06	1.90165e+06	1.85974e+06	1.71343e+06	1.61564e+06	1.3986e+06	1.3722e+06	1 day, 7:45:58	181073	157764	143131	121997	125840	102283	92287.9	74422.8
1 day, 7:51:58	177765	159816	147522	130165	132542	114579	105117	91324.3	678355	662479	624015	573026	569423	550584	514964	499698	655175	669272	598948	572964	547232	539294	518873	527671	1.71001e+06	1.56377e+06	1.24474e+06	1.09996e+06	1.04016e+06	972617	874502	832089	2.32581e+06	2.09002e+06	1.89501e+06	1.86632e+06	1.7144e+06	1.60696e+06	1.39034e+06	1.36771e+06	1 day, 7:51:58	180845	157129	142463	122016	125715	101471	92149	74356.1
1 day, 7:57:58	176768	158939	146939	129465	132386	114459	104735	90885	678111	663254	625930	574756	572363	548717	512994	500028	653169	668591	599977	574552	548428	538920	518366	526991	1.70269e+06	1.55559e+06	1.24907e+06	1.10117e+06	1.03299e+06	969296	877551	834843	2.33258e+06	2.09477e+06	1.88561e+06	1.85449e+06	1.70905e+06	1.60204e+06	1.38612e+06	1.37184e+06	1 day, 7:57:58	180729	156887	142544	121715	125245	101292	91881.9	74478.4
1 day, 8:03:58	176654	158792	147158	129087	132390	114048	104772	90865	679787	665713	624771	573590	570668	550208	515242	500886	654755	670039	600789	574503	549645	540059	518084	527736	1.70013e+06	1.55153e+06	1.24485e+06	1.09825e+06	1.03565e+06	969716	871669	829748	2.32759e+06	2.08741e+06	1.88775e+06	1.86378e+06	1.71039e+06	1.60343e+06	1.38549e+06	1.36912e+06	1 day, 8:03:58	179414	156911	141614	121467	125090	100852	91732	74265.8
1 day, 8:09:58	176637	159257	146989	129398	131977	113826	104869	91079.4	676072	665239	623196	576251	570912	551560	515340	501270	652438	670540	601777	574060	548907	538307	518074	528528	1.70703e+06	1.54801e+06	1.24163e+06	1.0913e+06	1033500	963489	870765	829430	2.33042e+06	2.0994e+06	1.88045e+06	1.85512e+06	1.7042e+06	1.59489e+06	1.38577e+06	1.36426e+06	1 day, 8:09:58	180221	156703	141689	121220	125193	100511	91469.6	74370.8
1 day, 8:15:58	176721	158602	146446	129066	131525	114046	104635	91051.7	673968	662048	622952	575336	570848	549025	514847	498478	653213	669446	599359	574157	552742	539330	519193	529550	1.69242e+06	1.54677e+06	1.23301e+06	1.08927e+06	1.02661e+06	962949	871113	828647	2.32758e+06	2.09688e+06	1.88523e+06	1.85432e+06	1.69998e+06	1.59505e+06	1.38059e+06	1.35868e+06	1 day, 8:15:58	179433	156119	141625	121173	124737	100836	91139.5	74256.2
1 day, 8:21:58	175647	157920	146293	128949	131817	113989	104811	91168.4	675588	662933	624510	575505	570453	550441	513491	497909	654220	668611	600862	574547	552226	539995	522153	531327	1.69598e+06	1.5444e+06	1.22967e+06	1.08772e+06	1.02558e+06	957741	867653	824952	2.33222e+06	2.08757e+06	1.88022e+06	1.85592e+06	1.70063e+06	1.59033e+06	1.3793e+06	1.3595e+06	1 day, 8:21:58	179665	155981	141544	120890	124205	100836	91368.4	73858.2
1 day, 8:27:58	176267	157772	146035	128753	131088	113319	104622	90747.2	674435	662639	625101	576169	570030	549053	514594	498865	655713	670231	603187	576209	551959	539113	522412	531690	1.68685e+06	1.53773e+06	1.2293e+06	1.08957e+06	1.02108e+06	957315	865921	822106	2.3387e+06	2.08327e+06	1.88106e+06	1.84575e+06	1.69598e+06	1.5923e+06	1.37558e+06	1.35268e+06	1 day, 8:27:58	179047	155916	140430	121030	124042	100230	91129.1	74213.2
1 day, 8:33:58	175995	157573	146153	128129	131313	113592	104722	90959.5	674149	664846	623650	576904	569055	550646	514055	498179	655769	670520	602322	575318	553069	541963	521041	531349	1.68757e+06	1.53509e+06	1227400	1.08691e+06	1.01713e+06	954083	864176	821425	2.32834e+06	2.08166e+06	1.87394e+06	1.84785e+06	1.69566e+06	1.58672e+06	1.369e+06	1.34784e+06	1 day, 8:33:58	178982	154655	140797	120186	123481	99779.8	91051	73954
1 day, 8:39:58	175451	157759	146429	128549	130833	113377	104303	91039.2	675547	662367	623937	574381	570662	549371	512897	500054	652007	670945	605538	576098	553824	539711	522249	532619	1.68537e+06	1.52793e+06	1.22674e+06	1.0848e+06	1.0196e+06	947157	862560	820149	2.33418e+06	2.08034e+06	1.8719e+06	1.8479e+06	1.68271e+06	1.58289e+06	1.36647e+06	1.3492e+06	1 day, 8:39:58	179071	154445	140414	120028	124036	100037	91220.8	73569
1 day, 8:45:58	175093	157812	145891	127776	131327	112989	104375	90715.4	671423	663482	624354	575740	569835	551188	515962	501130	651604	670293	606222	576987	555428	540962	522512	531133	1.67941e+06	1.53099e+06	1.21808e+06	1.08163e+06	1.01532e+06	946126	860531	816461	2.34002e+06	2.08533e+06	1.86698e+06	1.83652e+06	1.68515e+06	1.57783e+06	1.37027e+06	1.34674e+06	1 day, 8:45:58	178055	154453	140334	120028	123079	99834.3	90869.4	74012.7
1 day, 8:51:58	174599	156941	145296	128194	130478	113194	104420	90672.4	672884	663288	625097	575426	569273	552416	513487	500566	653625	670518	603806	576902	555462	540721	524196	532475	1.68023e+06	1.52205e+06	1.21877e+06	1.0775e+06	1.0103e+06	943410	858321	815353	2.32986e+06	2.08252e+06	1.86161e+06	1.83404e+06	1.68307e+06	1.57178e+06	1.36533e+06	1.34664e+06	1 day, 8:51:58	178570	154808	140000	119614	122825	99382.6	90543.8	73746
1 day, 8:57:58	175266	157255	145519	127287	130311	113141	104125	90656	669040	660791	624512	574333	569088	551580	513974	499101	653046	672642	605556	578033	554608	541651	523341	532711	1.67503e+06	1.52103e+06	1.21365e+06	1.07756e+06	1.00767e+06	942679	856358	812808	2.33613e+06	2.08416e+06	1.85242e+06	1.83576e+06	1.67163e+06	1.57142e+06	1.35875e+06	1.34089e+06	1 day, 8:57:58	177239	154254	139897	119342	122875	99391.7	90511	73822
1 day, 9:03:58	174554	157504	145442	127792	130533	112720	103979	90690.5	670130	662332	622697	577083	568959	551874	514064	499337	653686	673102	604451	575899	556138	542168	526137	535043	1.67901e+06	1.51921e+06	1.21257e+06	1.0715e+06	1.00485e+06	935645	852444	812213	2.34119e+06	2.07791e+06	1.84858e+06	1.83841e+06	1.67858e+06	1.5713e+06	1.35747e+06	1.33303e+06	1 day, 9:03:58	177420	154252	139339	119223	122218	99575.4	90532.6	73645.4
1 day, 9:09:58	173734	157057	144656	126903	130568	112593	104034	90311.3	667918	659570	623634	577898	567565	553081	514794	498287	652497	670141	608394	577110	553792	542853	525476	535400	1.67479e+06	1.51191e+06	1.20643e+06	1.07293e+06	1.00257e+06	933019	846785	807304	2.33502e+06	2.08575e+06	1.8481e+06	1.82801e+06	1.66947e+06	1.56539e+06	1.35563e+06	1.33642e+06	1 day, 9:09:58	176864	153584	139012	119188	122839	98676.1	90451.4	73544.6
1 day, 9:15:58	174086	156164	144465	127442	129929	112527	103821	90260	669424	662622	620912	577470	567755	550837	515061	499509	654691	672451	609179	580963	555179	545983	524667	534612	1.67428e+06	1.51432e+06	1.20742e+06	1.06601e+06	999839	929063	846549	805570	2.34017e+06	2.084e+06	1.85004e+06	1.831e+06	1.67088e+06	1.55884e+06	1.3538e+06	1.33054e+06	1 day, 9:15:58	176107	152717	138969	119004	122192	99035.3	90253.7	73589.7
1 day, 9:21:58	173427	156259	144300	126723	129990	112706	103867	90202.1	668687	658633	622404	578398	566959	553371	515480	499966	654079	675339	608799	578731	555537	546217	528005	537420	1.66191e+06	1.50442e+06	1.20613e+06	1.06637e+06	1.00035e+06	928715	844321	802747	2.33878e+06	2.07474e+06	1.8441e+06	1.82926e+06	1.66527e+06	1.56409e+06	1.34703e+06	1.32835e+06	1 day, 9:21:58	176119	153058	138519	118136	121381	98375.5	90314.9	73391.4
1 day, 9:27:58	173078	156221	144359	126713	129456	112594	103809	90172.1	667167	661973	620930	575751	567694	550959	513030	499135	651306	674900	609021	578333	555686	544040	528190	537967	1.66719e+06	1.50496e+06	1.19733e+06	1.06486e+06	993549	925569	844384	804235	2.32904e+06	2.06868e+06	1.84467e+06	1.82798e+06	1.65805e+06	1.5549e+06	1.34493e+06	1.33033e+06	1 day, 9:27:58	175829	151863	138167	118341	121647	98889.6	90276.4	73327.7
1 day, 9:33:58	173450	156222	143972	126153	129968	112138	103794	90096.6	668615	661825	621786	575740	567082	551773	514555	500468	652299	675189	608773	579568	558250	544772	526769	536411	1.65727e+06	1.4964e+06	1.19386e+06	1.05702e+06	995672	924958	841707	799886	2.33296e+06	2.07027e+06	1.83638e+06	1.82439e+06	1.65304e+06	1.55678e+06	1.34265e+06	1.32746e+06	1 day, 9:33:58	175509	152465	137760	117320	120913	98299.8	89964.6	73332.9
1 day, 9:39:58	172568	155746	144402	126495	129457	111989	103705	90135.7	667559	658777	622273	576596	567999	551811	515216	501102	650966	674365	611163	581846	557734	544514	528452	536842	1.65384e+06	1.50089e+06	1.19326e+06	1.05994e+06	989277	919520	841608	800220	2.34031e+06	2.07818e+06	1.82856e+06	1.81223e+06	1.64931e+06	1.55247e+06	1.33563e+06	1.3183e+06	1 day, 9:39:58	176165	151949	137480	117846	120719	98146.3	89859.4	73066.1
1 day, 9:45:58	172556	156084	143361	126351	129202	111831	103724	90209	663651	660589	621558	576810	567855	552425	515092	499220	653715	673465	610778	580123	559002	546204	529704	538720	1.64872e+06	1.4923e+06	1.18988e+06	1.05574e+06	988923	918703	838367	798536	2.32927e+06	2.07309e+06	1.83194e+06	1.81749e+06	1.64672e+06	1.5418e+06	1.34006e+06	1.3167e+06	1 day, 9:45:58	174805	152564	137272	116754	120669	97856.4	89996.6	72884.5
1 day, 9:51:58	172443	154900	143249	125899	129197	111611	103753	90290.5	662994	657489	621720	578010	567813	552320	513121	497859	654074	675230	610558	580930	560745	546608	531685	539511	1.6486e+06	1.48466e+06	1.18802e+06	1.05115e+06	987591	911840	833697	794928	2.33081e+06	2.06802e+06	1.82684e+06	1.80803e+06	1.64546e+06	1.54641e+06	1.33501e+06	1.31164e+06	1 day, 9:51:58	174612	151538	136744	117134	120303	97571	89775.3	72750.8
1 day, 9:57:58	172155	154778	143438	126098	129015	111638	103156	90024.9	662333	657090	619081	577006	567005	553837	513666	498119	654646	675734	610365	581281	560091	546393	530283	539432	1.64353e+06	1480000	1.18796e+06	1.04966e+06	981984	909166	834116	792160	2.34321e+06	2.06061e+06	1.81765e+06	1.81279e+06	1.63655e+06	1.53862e+06	1.32846e+06	1.31599e+06	1 day, 9:57:58	174092	151581	136677	116595	120513	97555.6	89405.4	72851.9
1 day, 10:03:58	171766	154700	143126	125841	129264	111862	103556	89866.5	660922	660075	618901	578551	566839	552587	514329	498677	653303	675223	613393	582899	561181	549051	530611	540036	1.6391e+06	1.47774e+06	1.18558e+06	1.05106e+06	979837	907970	832113	792314	2.33543e+06	2.05868e+06	1.81832e+06	1.81168e+06	1.6417e+06	1.54009e+06	1.32898e+06	1.31155e+06	1 day, 10:03:58	174545	150800	135891	116504	119962	97419	89573.3	72930.2
1 day, 10:09:58	171337	154661	142649	125356	128699	111626	103585	90052	662638	656876	618850	577967	567983	551289	513163	499545	650833	672804	611731	581705	562602	546521	533309	541229	1.63408e+06	1.47894e+06	1.17937e+06	1.04214e+06	977722	901378	828241	789097	2.33012e+06	2.05903e+06	1.80712e+06	1.79748e+06	1.63674e+06	1.53549e+06	1.32677e+06	1.3072e+06	1 day, 10:09:58	173868	150953	136290	116553	119624	97227.3	89230.8	72808.7
1 day, 10:15:58	171471	154824	142579	125033	128877	111586	103499	90122.9	659840	656581	619856	577193	564251	554733	515501	500069	650795	673924	611102	583899	561880	548975	532005	542382	1.63471e+06	1.47892e+06	1.17516e+06	1.04509e+06	976380	904165	829795	788753	2.33203e+06	2.06476e+06	1.80937e+06	1.80125e+06	1.63027e+06	1.52695e+06	1.32115e+06	1.30107e+06	1 day, 10:15:58	174121	150407	135469	115624	119418	96785.3	89064	72636.4
1 day, 10:21:58	171327	154639	142320	124919	128452	110998	103155	89859.3	660301	659251	616654	577814	565045	551890	515667	499755	650831	672084	614135	582436	561222	547301	533342	543577	1.62639e+06	1.46502e+06	1.17553e+06	1.04217e+06	974261	897061	825778	784405	2.32812e+06	2.05633e+06	1.80397e+06	1.79473e+06	1.62725e+06	1.52218e+06	1.32252e+06	1.30417e+06	1 day, 10:21:58	172671	149571	135556	115697	118869	96884.7	88889.4	72518
1 day, 10:27:58	170663	154339	141915	125051	128099	111003	102723	89869.3	659809	655093	619701	579736	566145	552705	515120	500003	650131	672031	612307	582091	564122	547909	534074	542780	1.62834e+06	1.46931e+06	1.17433e+06	1.03437e+06	974759	892986	825435	783266	2.33493e+06	2.05249e+06	1.80286e+06	1.7999e+06	1.62399e+06	1.52337e+06	1.31817e+06	1.29603e+06	1 day, 10:27:58	172528	149636	135067	115715	118696	96759.5	88978.4	72221.8
1 day, 10:33:58	170995	153621	142179	124864	127795	111030	102866	90006.1	658510	656570	618343	579971	565964	554463	515830	498959	650287	676539	614528	583168	564415	550445	534028	542611	1.62587e+06	1.46144e+06	1.17081e+06	1.03466e+06	967627	892517	822777	781078	2.33475e+06	2.04853e+06	1.79496e+06	1.79051e+06	1.6231e+06	1.51323e+06	1.31669e+06	1.29813e+06	1 day, 10:33:58	172650	149711	134661	115220	118654	96211.2	88578.4	72149.2
1 day, 10:39:58	170691	153284	142136	124778	127991	110946	102897	90027.8	659094	654872	618951	577564	563883	554310	512714	498962	652345	676093	613946	585852	562322	549303	534067	543690	1.61474e+06	1.45656e+06	1.16745e+06	1.03529e+06	964456	890941	820024	778886	2.3327e+06	2.04595e+06	1.79652e+06	1.78257e+06	1.61559e+06	1.51154e+06	1.31271e+06	1.29632e+06	1 day, 10:39:58	172045	150078	134615	114715	118716	96197.3	88415.4	71964.5
1 day, 10:45:58	169605	153981	141961	124338	128141	111107	102697	89611.1	656969	655838	618496	579128	565202	552822	515543	500397	649847	674047	612935	584860	564117	550961	535237	545324	1.6164e+06	1.45326e+06	1.16063e+06	1.02769e+06	967827	884740	817565	775337	2.33185e+06	2.05256e+06	1.78895e+06	1.78585e+06	1.60699e+06	1.51366e+06	1.31104e+06	1.28619e+06	1 day, 10:45:58	171741	148682	134599	114449	118080	95783.9	88675.5	72154.4
1 day, 10:51:58	170456	153801	141434	124332	127636	110937	102604	89565	655416	657101	615132	577947	563360	552906	513202	498820	651914	675158	615358	583289	563372	549850	534804	544817	1.6092e+06	1.4472e+06	1.15567e+06	1.0261e+06	962559	881588	817291	775824	2.33619e+06	2.04662e+06	1.78145e+06	1.78602e+06	1.61307e+06	1.51215e+06	1.30776e+06	1.2882e+06	1 day, 10:51:58	171763	148844	134499	114222	117705	95545.5	88325.4	72114.9
1 day, 10:57:58	169553	152690	141302	124110	127813	110281	102404	89441.4	654644	653718	615547	577691	563714	552946	515072	496996	650458	673184	616355	584530	564733	552744	534448	545915	1.60877e+06	1.44296e+06	1.15926e+06	1.02289e+06	958172	880621	815847	773532	2.33451e+06	2.04987e+06	1.77686e+06	1.77573e+06	1.60516e+06	1.50796e+06	1.30363e+06	1.28587e+06	1 day, 10:57:58	171479	148192	133899	114143	117313	95780.3	88155.5	72097.2
1 day, 11:03:58	169057	152531	141305	123966	127100	110791	102441	89622.8	654673	652563	615041	577199	561807	553113	513766	496666	649741	675561	616687	585285	565923	550451	538067	548150	1.60483e+06	1.44846e+06	1.15209e+06	1.02474e+06	957986	876205	810080	770953	2.33894e+06	2.03617e+06	1.77633e+06	1.77323e+06	1.60618e+06	1.50481e+06	1.30082e+06	1.28498e+06	1 day, 11:03:58	170575	148075	133448	113477	117567	95196.8	88035.3	71906.8
1 day, 11:09:58	169177	153088	140926	123646	127065	110320	102257	89560.8	655198	652041	613908	579856	561887	552139	513411	497253	650775	672542	614288	586501	567802	552922	538960	548305	1.60195e+06	1.43735e+06	1.15338e+06	1.01746e+06	958114	877978	808836	768417	2.32777e+06	2.04522e+06	1.76725e+06	1.77452e+06	1.60253e+06	1.49743e+06	1.30058e+06	1.28039e+06	1 day, 11:09:58	170028	147739	133601	113743	116889	95431.9	87900	71883.3
1 day, 11:15:58	168384	152195	141108	123218	126943	110282	102374	89609.4	653216	654737	614005	580446	562216	552955	515068	497753	650833	676677	616116	586561	568150	553565	538978	547670	1.59766e+06	1.43608e+06	1.14742e+06	1.01534e+06	953009	870137	809127	767419	2.33416e+06	2.04022e+06	1.77022e+06	1.76564e+06	1.59582e+06	1.49815e+06	1.29074e+06	1.27758e+06	1 day, 11:15:58	170314	147601	132869	113538	116694	95299.2	87747.8	71807.6
1 day, 11:21:58	168483	152337	140306	123091	126708	110269	101999	89711.6	651512	652701	613457	579909	562069	552273	513213	498653	649959	674681	616847	587230	568138	551522	539273	549858	1.59544e+06	1.43578e+06	1.14879e+06	1.01648e+06	951559	869994	806826	765780	2.33664e+06	2.04031e+06	1.75895e+06	1.76353e+06	1.59226e+06	1.48905e+06	1.28856e+06	1.27543e+06	1 day, 11:21:58	170121	147130	133050	113438	116871	94737.6	87605.7	71938.1
1 day, 11:27:58	167960	152053	140106	123405	126839	110122	101937	89667.4	652489	650340	615534	579676	563472	552529	512988	498104	648032	672197	618812	584444	567925	552610	538673	549530	1.59169e+06	1.4328e+06	1.1414e+06	1.01192e+06	948077	867860	806116	763985	2.32185e+06	2.02759e+06	1.75608e+06	1.75993e+06	1.58672e+06	1.48663e+06	1.29039e+06	1.27406e+06	1 day, 11:27:58	169618	147373	132231	113101	116088	95013.8	87381.8	71763.8
1 day, 11:33:58	167656	151870	140432	122998	126101	110120	102341	89695.7	649594	650291	612285	580416	563262	552418	513880	497764	649385	676639	618143	584930	568729	554909	539368	549221	1.59061e+06	1.42749e+06	1.14252e+06	1.01389e+06	947436	864987	804982	763886	2.32829e+06	2.02986e+06	1.75796e+06	1.76274e+06	1.58414e+06	1.48444e+06	1.28702e+06	1.26581e+06	1 day, 11:33:58	169349	147284	132344	112167	115836	94854.1	87337.9	71737.2
1 day, 11:39:58	167470	152014	139871	122846	126615	109756	102257	89315	649665	650301	612166	578971	563251	552202	513431	497851	646881	674880	618933	585759	567434	554170	541577	551590	1.58536e+06	1.42398e+06	1.13862e+06	1.01037e+06	944717	860169	800798	759871	2.33346e+06	2.03305e+06	1.75332e+06	1.7557e+06	1.58056e+06	1.47608e+06	1.28442e+06	1.26535e+06	1 day, 11:39:58	168890	146606	131321	112425	115919	94218.4	87329.5	71247.9
1 day, 11:45:58	167578	151973	139437	122667	126066	110048	102148	89594.4	649607	651571	613862	579166	560967	552448	513372	498571	649031	675475	618069	585044	568376	552846	539749	550279	1.58252e+06	1.41731e+06	1.13709e+06	1.00531e+06	941640	861274	801221	759117	2.31889e+06	2.02878e+06	1.7522e+06	1.75154e+06	1.57556e+06	1.47302e+06	1.27784e+06	1.26297e+06	1 day, 11:45:58	168134	146386	131293	112427	115900	94383.3	87327.8	71605.8
1 day, 11:51:58	167694	151681	139353	122730	126332	109599	101889	89253.1	648630	649115	610614	577010	562635	554650	514310	497326	647393	675165	620120	586068	570753	553133	539851	549792	1.57322e+06	1.41394e+06	1.1316e+06	1.00059e+06	941468	853305	797523	757593	2.3233e+06	2.01845e+06	1.74805e+06	1.75053e+06	1.5698e+06	1.46801e+06	1.2783e+06	1.2631e+06	1 day, 11:51:58	168276	146385	131562	112098	115491	94008.8	87186	71319.3
1 day, 11:57:58	166859	150914	138999	122293	125891	109558	102149	89346.7	646176	650004	611390	577310	559787	552109	511444	495751	646598	675155	619186	587909	570023	555978	540663	551189	1.57682e+06	1.4096e+06	1.1266e+06	1.00279e+06	937141	853614	793101	753378	2.32374e+06	2.01896e+06	1.73502e+06	1.74698e+06	1.56576e+06	1.4653e+06	1.27171e+06	1.2537e+06	1 day, 11:57:58	167617	145605	131334	111702	114590	93669.1	86863.1	71493.1
1 day, 12:03:58	166442	151219	139230	122162	125329	109455	101619	89441.2	646165	649373	610356	578364	560060	555746	513621	496065	647365	677092	617584	589670	569967	556381	540815	551226	1.56388e+06	1.40485e+06	1.12447e+06	1.00081e+06	933969	851558	792215	752766	2.32558e+06	2.01419e+06	1.72935e+06	1.73725e+06	1.56287e+06	1.46976e+06	1.27429e+06	1.25275e+06	1 day, 12:03:58	167171	145845	131186	111381	115112	93808.2	86567.5	71184
1 day, 12:09:58	166784	150691	138696	122029	125347	109146	101886	88934.9	646654	648283	611460	580085	559930	555016	513702	497439	646509	673465	619771	587199	569809	557210	541562	551575	1.56791e+06	1.40356e+06	1.12177e+06	998468	935091	848891	789990	751640	2.32572e+06	2.01971e+06	1.72543e+06	1.743e+06	1.5615e+06	1.4592e+06	1.26539e+06	1.25158e+06	1 day, 12:09:58	167251	145315	131224	111323	114632	93445.5	86767.7	71194
1 day, 12:15:58	165868	150442	138595	121806	125652	109050	101459	89429	642692	648123	609808	578058	560330	552865	512881	496388	647183	673474	621437	587896	571183	555307	543728	553849	1.55764e+06	1.40487e+06	1.12234e+06	993557	931552	846992	791923	750273	2.32359e+06	2.00961e+06	1.72202e+06	1.73438e+06	1.55838e+06	1.45708e+06	1.26585e+06	1.24953e+06	1 day, 12:15:58	166398	145184	130557	110920	114290	93584.1	86618.1	71357.7
1 day, 12:21:58	165991	150196	138711	121644	125385	109103	101206	89292.4	642988	648624	608889	578998	558354	553801	513443	495852	644049	675833	621964	588134	570332	554604	542596	554047	1.55316e+06	1.39653e+06	1.11702e+06	992837	931049	841745	788387	747050	2.3232e+06	2.01188e+06	1.72262e+06	1.72686e+06	1.55558e+06	1.45589e+06	1.26709e+06	1.24824e+06	1 day, 12:21:58	166415	145088	130736	110933	114308	93265.1	86281.5	71037
1 day, 12:27:58	165488	150000	138116	121481	124993	108953	101566	89314.3	640654	646755	609093	577854	559442	552539	512454	494404	646094	675164	621846	588188	575064	555688	542293	553583	1.55272e+06	1.39677e+06	1.11626e+06	990847	929125	842472	784801	744737	2.32463e+06	2.00042e+06	1.71881e+06	1.72748e+06	1.55427e+06	1.45243e+06	1.26139e+06	1.24592e+06	1 day, 12:27:58	166427	144912	129983	110444	114017	93045.9	86158.6	71037
1 day, 12:33:58	165964	149391	137986	121228	124797	108561	101624	89291.8	643110	646892	609211	579296	558330	553493	512846	494963	646478	674120	621394	586943	572127	556186	542954	554757	1.54629e+06	1.39191e+06	1.1114e+06	990959	925899	837500	783905	743693	2.31825e+06	2.00024e+06	1.70835e+06	1.72825e+06	1.54936e+06	1.45152e+06	1.25935e+06	1.23831e+06	1 day, 12:33:58	165778	144716	130087	110785	113936	92910.3	86076.9	70980.4
1 day, 12:39:58	164830	149699	137588	121254	125072	109048	101521	88755.2	640585	646008	605439	578309	556330	552243	511631	493418	644672	674730	619521	586967	575747	555822	543491	554685	1.54068e+06	1.38686e+06	1.10725e+06	983120	919425	834057	783242	742251	2.31108e+06	1.99854e+06	1.70784e+06	1.71819e+06	1.54013e+06	1.4473e+06	1.25251e+06	1.23808e+06	1 day, 12:39:58	165742	144060	129772	110590	113592	92697.1	86020.1	70719.2
1 day, 12:45:58	165238	149399	137907	120575	124788	108840	101361	88919.7	639730	642562	606754	580940	558390	552838	513323	494679	641985	674389	620565	588297	573509	558623	545316	556280	1.54413e+06	1.38603e+06	1.10673e+06	983098	918742	831436	780427	741894	2.3165e+06	1.99306e+06	1.70651e+06	1.72052e+06	1.54277e+06	1.4441e+06	1.2527e+06	1.23405e+06	1 day, 12:45:58	165490	143935	129454	110201	113368	92846.1	86064.7	71092.6
1 day, 12:51:58	165186	149068	137940	120371	124472	108398	101325	88833	638838	644611	605744	579357	557666	554596	511879	494020	642132	673899	622850	589538	573045	558224	544883	556115	1.53727e+06	1.38188e+06	1.10384e+06	980626	916318	830902	781317	739931	2.30633e+06	1.9922e+06	1.70441e+06	1.71951e+06	1.53616e+06	1.4417e+06	1.25233e+06	1.23476e+06	1 day, 12:51:58	165075	143930	129402	109903	113246	92539.1	86148.9	70931.2
1 day, 12:57:58	164871	149354	137370	120447	124079	108787	101231	89091.7	635547	640657	604726	577315	555227	553913	510522	493611	642769	673329	623515	588578	574165	556672	547257	557577	1.53555e+06	1.3764e+06	1.09789e+06	976979	915375	827467	780087	738948	2.30456e+06	1.98549e+06	1.70164e+06	1.71042e+06	1.53839e+06	1.43557e+06	1.24712e+06	1.2342e+06	1 day, 12:57:58	164758	143287	128806	109724	112885	92403	85555.4	70525.6
1 day, 13:03:58	164053	148720	136850	120122	123811	108523	101239	88596.4	637147	642282	602937	578222	554772	555568	511870	493590	643361	672396	623237	587503	577185	557009	547773	557323	1.53677e+06	1.37684e+06	1.09572e+06	975057	917229	826432	777420	737783	2.30373e+06	1.98886e+06	1.69315e+06	1.71339e+06	1.53427e+06	1.43052e+06	1.24342e+06	1.23131e+06	1 day, 13:03:58	164681	143146	128938	109408	112708	91994.8	86008.4	70789.6
1 day, 13:09:58	164392	148528	136805	119818	124207	108527	101015	88771.8	634313	639346	604562	577886	554090	555283	511421	493314	641090	673174	622456	589759	575922	558475	548091	557931	1.53224e+06	1.36871e+06	1.09192e+06	974041	912653	823068	773113	733881	2.30941e+06	1.97958e+06	1.69254e+06	1.70603e+06	1.52866e+06	1.4257e+06	1.2393e+06	1.2269e+06	1 day, 13:09:58	163826	142562	128695	109610	112350	92243.3	85510.5	70650.5
1 day, 13:15:58	163744	148878	136432	120296	123607	108253	100476	88747.4	635452	639896	604938	580026	556519	554242	510606	492392	639489	674201	621819	589356	575057	558699	545656	557079	1.52873e+06	1.36895e+06	1.09495e+06	972870	913065	819580	772601	733625	2.31412e+06	1.98851e+06	1.67947e+06	1.70689e+06	1.51876e+06	1.42449e+06	1.24215e+06	1.22284e+06	1 day, 13:15:58	163738	142310	128276	109544	112609	91778.9	85438.4	70667.6
1 day, 13:21:58	163561	148579	136285	119865	124017	108250	100660	88464.8	633798	641632	604144	579689	554825	552923	510166	493223	640898	675980	622267	590686	577972	556985	549332	560103	1.52124e+06	1.36796e+06	1.08783e+06	972840	908749	816400	770995	730429	2.30285e+06	1.98409e+06	1.6819e+06	1.70232e+06	1.52403e+06	1.4239e+06	1.2359e+06	1.217e+06	1 day, 13:21:58	163450	142018	128067	108625	112378	91594.6	85375.2	70358.3
1 day, 13:27:58	162974	147906	136538	119908	123987	108193	100521	88856.7	631459	638366	602494	577092	555681	554594	509537	494776	638078	671682	623217	589972	577437	557601	548416	558441	1.51668e+06	1.36311e+06	1.08886e+06	966398	904843	816952	772324	731225	2.29868e+06	1.97584e+06	1.67341e+06	1.69847e+06	1.51809e+06	1.41367e+06	1.23371e+06	1.21819e+06	1 day, 13:27:58	163640	142026	127870	108783	112334	91653.9	85257.7	70522
1 day, 13:33:58	163319	148055	136396	119613	123076	107830	100715	88766.1	630247	636930	601724	580463	555574	552931	512154	494184	637121	674357	621961	590910	579175	559089	547255	558726	1.51418e+06	1.36045e+06	1.08355e+06	966273	904182	810091	767214	726903	2.30844e+06	1.97152e+06	1.67453e+06	1.69178e+06	1.51578e+06	1.41662e+06	1.23158e+06	1.2157e+06	1 day, 13:33:58	163093	141709	127234	108447	112149	91470.2	84761.6	70478.7
1 day, 13:39:58	163018	147464	135846	119399	123244	107696	100173	88423.9	632901	638629	600896	579648	554892	553652	511243	492153	641078	674202	622876	589527	576601	559466	550400	561647	1.51262e+06	1.35212e+06	1.07944e+06	965966	900446	810782	768518	728180	2.30171e+06	1.9656e+06	1.6644e+06	1.68404e+06	1.51209e+06	1.4158e+06	1.22907e+06	1.2158e+06	1 day, 13:39:58	162444	142157	127245	108732	111623	91120.8	85569.7	70394.2
1 day, 13:45:58	162403	147058	136038	118737	122794	107844	100399	88211.2	630543	638020	601787	578286	554838	552681	509167	493688	638035	672617	624905	591691	579929	558879	549724	559471	1.51029e+06	1.35088e+06	1.07983e+06	961677	900911	809176	762858	722903	2.29271e+06	1.97308e+06	1.6664e+06	1.68249e+06	1.50442e+06	1.41042e+06	1.22561e+06	1.2074e+06	1 day, 13:45:58	162615	141242	127442	108115	111675	91366.9	85093.8	70344.7
1 day, 13:51:58	161929	147142	135523	118812	123341	107544	100351	88163.9	628670	635155	597864	580604	554656	552973	509027	491713	635531	672352	624398	590604	579168	561769	551283	562039	1.50892e+06	1.34698e+06	1.08069e+06	957710	900294	807369	764740	724565	2.30126e+06	1.96835e+06	1.66487e+06	1.68402e+06	1.50345e+06	1.40245e+06	1.22816e+06	1.21235e+06	1 day, 13:51:58	162329	141462	127366	108341	111203	90715.9	85108.1	70304.6
1 day, 13:57:58	162503	146749	135351	119083	123279	107164	100189	88486.9	627831	636162	599552	578279	553957	554813	511118	491624	636205	670988	625428	588622	581001	558429	549893	560230	1.49693e+06	1.34149e+06	1.07469e+06	960364	896390	801684	760660	720399	2.30113e+06	1.9615e+06	1.65454e+06	1.68111e+06	1.50365e+06	1.40594e+06	1.22318e+06	1.20776e+06	1 day, 13:57:58	161929	140933	126912	107865	111273	90978.8	84862	70366.4
1 day, 14:03:58	162297	146791	134930	118631	122813	107635	100317	88158.8	628622	634410	596072	577139	553261	554052	508412	491994	635946	674593	624626	592047	581168	559074	550388	561253	1.49924e+06	1.3432e+06	1.0754e+06	957928	895712	802089	761416	720545	2.28867e+06	1.95415e+06	1.65155e+06	1.67383e+06	1.49669e+06	1.39787e+06	1.22443e+06	1.20754e+06	1 day, 14:03:58	162170	140670	127142	107932	110978	91062.4	84577.6	70441.4
1 day, 14:09:58	161316	146942	134909	118750	122609	107041	99912	88431.5	626254	635456	595486	577427	553686	553003	510705	489820	637701	671093	624481	589264	581251	560833	552468	562575	1.49403e+06	1.33952e+06	1.07022e+06	954025	892907	797389	760840	720310	2.29141e+06	1.95795e+06	1.65338e+06	1.66985e+06	1.48857e+06	1.3953e+06	1.21734e+06	1.19834e+06	1 day, 14:09:58	162377	140852	126685	107927	110795	90146.2	84683.5	70349.1
1 day, 14:15:58	161479	146432	134447	118710	122727	106905	100113	88113.6	625627	632767	595588	577649	550367	554787	507455	490617	636474	673456	624277	589470	580196	558850	550319	562712	1.49416e+06	1.33478e+06	1.06543e+06	951390	891689	796367	757734	718408	2.29937e+06	1.95503e+06	1.64706e+06	1.66509e+06	1.49082e+06	1.3904e+06	1.21749e+06	1.19787e+06	1 day, 14:15:58	160819	140242	126513	107310	109830	90759.7	84794.6	70212.8
1 day, 14:21:58	160561	146173	134544	117888	122675	107227	99757.2	88474.2	625324	631705	595845	580459	549979	552199	510137	489538	635436	672769	624585	591632	579430	561740	553354	563443	1.48816e+06	1.33301e+06	1.06609e+06	951193	892024	795715	754144	715514	2.29117e+06	1.95647e+06	1.64197e+06	1.66753e+06	1.49096e+06	1.39251e+06	1.21742e+06	1.1935e+06	1 day, 14:21:58	160924	139649	126427	107392	110306	90683	84803.6	70232.3
1 day, 14:27:58	161306	146445	134604	118066	122529	107273	99948.7	88350.3	624214	632096	594344	580921	552666	553633	508762	491529	632317	673068	623987	589623	582900	559279	551938	562550	1.48235e+06	1331775	1.06479e+06	944415	885546	789763	752500	714105	2.29216e+06	1.94522e+06	1.63167e+06	1.659e+06	1.48142e+06	1.38327e+06	1.2139e+06	1.19601e+06	1 day, 14:27:58	161347	139538	126123	106691	109865	90581.9	84866.7	70578.3
1 day, 14:33:58	160436	146180	134241	117971	122109	107126	99411	87992.1	624311	630565	591880	579523	550734	551384	509413	490305	634468	669755	624557	592718	579733	560111	553635	563331	1.48452e+06	1.32983e+06	1.06037e+06	947753	882997	787889	751494	712949	2.29143e+06	1.94857e+06	1.63161e+06	1.65534e+06	1.48204e+06	1.38275e+06	1.20853e+06	1.19507e+06	1 day, 14:33:58	160287	139580	125680	107402	110129	90381.6	84786.6	70240.1
1 day, 14:39:58	159918	145438	134326	117711	122035	107076	99731.3	87858.5	620308	630397	593254	578303	548745	553150	507259	489692	633546	672303	624195	590755	582011	562190	552804	564339	1.47932e+06	1.32497e+06	1.05456e+06	943854	881750	788928	748860	710318	2.27965e+06	1.9374e+06	1.63189e+06	1.65846e+06	1.47674e+06	1.38116e+06	1.20386e+06	1.19223e+06	1 day, 14:39:58	160816	139741	125499	107341	109816	90111.3	84072.9	70524.1
1 day, 14:45:58	159586	145726	133516	117492	121668	106376	99329.3	88208.8	620550	629674	590470	579907	551124	553526	506842	490373	631731	670072	622697	590212	583378	560400	552948	563610	1.47506e+06	1.32078e+06	1.05746e+06	941726	882768	787679	748541	708285	2.28511e+06	1.94078e+06	1.6223e+06	1.65321e+06	1.47813e+06	1.37763e+06	1.20299e+06	1.18558e+06	1 day, 14:45:58	160168	139466	125359	107181	110206	89826.9	84613.2	70305.2
1 day, 14:51:58	159305	145463	133370	117701	121633	106693	99772.1	88049	618500	628882	590355	579062	550350	554171	509498	489192	630196	669410	625196	590093	584649	561991	553242	565387	1.47307e+06	1.32018e+06	1.0537e+06	940131	878999	783930	746722	708381	2.28573e+06	1.93646e+06	1.62553e+06	1.6503e+06	1.47513e+06	1.37204e+06	1.20401e+06	1.18913e+06	1 day, 14:51:58	160608	139136	125426	106593	109759	90131.7	84161.3	70233.4
1 day, 14:57:58	159999	144814	133575	117079	121561	106214	99730.3	88095.2	618601	626392	589339	579404	547142	553287	508638	489998	628852	671588	621591	589350	581388	563316	554894	565651	1.46905e+06	1.31898e+06	1.05019e+06	937682	877264	780120	745553	707040	2.27918e+06	1.92619e+06	1.61382e+06	1.64256e+06	1.47263e+06	1.37443e+06	1.19594e+06	1.18103e+06	1 day, 14:57:58	159705	138992	125097	106834	109634	89993.8	84410.9	70431.3
1 day, 15:03:58	159588	144389	132925	116895	121706	106388	99415.4	87816.3	618875	625585	589129	577784	547014	552342	508415	487321	628243	667580	624431	592215	584231	561921	553921	565585	1.46367e+06	1.31352e+06	1.04505e+06	936606	877042	780268	746781	706697	2.28469e+06	1.93296e+06	1.61791e+06	1.64107e+06	1.46781e+06	1.36474e+06	1.19611e+06	1.18249e+06	1 day, 15:03:58	159780	139425	124656	106685	109379	89684.5	84322.3	70142.8
1 day, 15:09:58	158564	144921	132809	117098	121094	106380	98943.4	88005.8	617175	627274	589961	578743	547288	551096	507623	486196	627557	670529	624773	593268	584662	561743	554428	565363	1.46431e+06	1.31474e+06	1.0478e+06	931140	876775	778833	743635	705378	2.27485e+06	1.9218e+06	1.61107e+06	1.63519e+06	1.462e+06	1.3645e+06	1.1953e+06	1.17687e+06	1 day, 15:09:58	159921	138469	125427	106343	109359	89820.9	84191.8	70044.3
1 day, 15:15:58	159332	144372	132845	116734	121358	106339	99086.1	87915.9	617710	624634	586909	578076	547911	553414	505993	487698	627560	668863	621215	592413	584337	563594	554775	566769	1.4614e+06	1.30784e+06	1.04467e+06	930446	870930	775547	743126	704332	2.27523e+06	1.92419e+06	1.6031e+06	1.63357e+06	1.45926e+06	1.36577e+06	1.19683e+06	1.17674e+06	1 day, 15:15:58	159163	138270	125110	106342	109276	89466.3	83881	70318.3
1 day, 15:21:58	158301	144479	132716	116500	120682	105812	99345.2	88053	614267	625488	586205	578605	548996	550715	506150	485748	625881	669475	621212	593230	582495	563800	554888	566890	1.45043e+06	1.30916e+06	1.04102e+06	932252	869760	771560	742522	702382	2.27695e+06	1.92299e+06	1.59856e+06	1.62925e+06	1.45189e+06	1.36166e+06	1.19332e+06	1.17547e+06	1 day, 15:21:58	158993	138263	124421	105996	109456	89853.8	84083.1	69999.3
1 day, 15:27:58	158307	143704	132285	116455	120873	105713	99180.6	87522.9	613699	623983	588646	577440	548021	553033	505110	488008	625821	668907	624537	591375	583356	561459	554511	567129	1.44931e+06	1.30422e+06	1.03901e+06	925762	871659	770614	738753	699998	2.27337e+06	1.91407e+06	1.60356e+06	1.62645e+06	1.45108e+06	1.35848e+06	1.19215e+06	1.17137e+06	1 day, 15:27:58	157961	137779	123799	105740	108631	89406.5	83952.2	70007.3
1 day, 15:33:58	158529	143389	132680	116272	120420	105578	98997.7	87910.4	611709	621302	585446	578362	547586	552572	506742	485857	626917	666926	624619	589392	584347	563667	555090	567496	1.44469e+06	1.30333e+06	1.03802e+06	928287	865940	767182	737598	698474	2.27021e+06	1.91238e+06	1.59878e+06	1.6202e+06	1.453e+06	1.35013e+06	1.18894e+06	1.16685e+06	1 day, 15:33:58	158430	137539	123076	105613	108549	89131.9	83984	70100.7
1 day, 15:39:58	157637	144013	132241	116484	120404	105738	98773	87558.8	610622	623567	586558	577352	546197	551039	506519	484858	623521	668605	623532	592299	586406	563050	556291	566808	1.44398e+06	1.29673e+06	1.03025e+06	927718	868611	765994	738829	698234	2.27438e+06	1.91492e+06	1.58587e+06	1.61651e+06	1.44726e+06	1.35177e+06	1.1857e+06	1.16597e+06	1 day, 15:39:58	157531	137671	123728	105587	108530	89282.3	83762.5	70057.1
1 day, 15:45:58	157981	143361	132100	115726	120161	105919	99040.4	87722	609994	619452	585226	578479	544607	552803	507314	486498	624763	665860	623286	591770	584706	563353	556208	567041	1.44541e+06	1.29996e+06	1.02916e+06	926018	861723	766760	734974	695638	2.26353e+06	1.90791e+06	1.58412e+06	1.6157e+06	1.44143e+06	1.34493e+06	1.18441e+06	1.16298e+06	1 day, 15:45:58	157949	137107	123092	105637	108292	88873.1	83488	70159.7
1 day, 15:51:58	156855	142902	131619	115775	120487	105871	98454.9	87710.6	610102	621905	583673	576412	544491	552607	505177	483658	623483	667314	621779	589732	587422	563566	556134	567708	1.43709e+06	1.29355e+06	1.02508e+06	922838	861909	761703	735802	696456	2.25965e+06	1.90056e+06	1.58383e+06	1.61756e+06	1.44305e+06	1.34079e+06	1.1791e+06	1.16734e+06	1 day, 15:51:58	157642	136655	123022	105594	107968	89040	83411.5	70004.4
1 day, 15:57:58	156848	143387	131321	116066	120004	105305	98442.1	87322.1	611188	619653	581724	578587	544256	549938	505535	484339	620747	668064	620220	592541	585280	562448	557851	569380	1.43336e+06	1.29333e+06	1.02779e+06	921668	863444	759978	730057	691629	2.26122e+06	1.89935e+06	1.57925e+06	1.61008e+06	1.43546e+06	1.34524e+06	1.18029e+06	1.1632e+06	1 day, 15:57:58	157335	136879	122998	104632	107954	88540.5	83378.1	70236.4
1 day, 16:03:58	156671	142554	131367	115877	120013	105234	98387.1	87660.5	607191	618517	583043	578700	545029	549632	503299	485597	622498	664713	622381	589840	587139	561909	555877	568056	1.43462e+06	1.29331e+06	1.01962e+06	916814	858704	761068	732990	693925	2.25722e+06	1.90371e+06	1.57539e+06	1.60659e+06	1.43333e+06	1.34115e+06	1.17328e+06	1.16068e+06	1 day, 16:03:58	157068	135878	122820	104285	108151	88513.4	83511.7	70066.2
1 day, 16:09:58	156741	142847	131328	115526	120269	105054	98358	87347.3	609383	618938	581732	575599	542399	550933	504489	484296	619138	665909	620613	589957	588062	563594	558354	570132	1.42488e+06	1.28819e+06	1.02214e+06	914731	856397	756324	730243	692590	2.25489e+06	1.89701e+06	1.56752e+06	1.5992e+06	1.4324e+06	1.33469e+06	1.17077e+06	1.1602e+06	1 day, 16:09:58	156566	136418	122544	104620	107815	88979.5	83269.4	70063.3
1 day, 16:15:58	155838	142027	131104	115074	120133	105157	98162.6	87319.1	607105	617686	582144	575284	543348	551452	505725	483736	618911	665080	620826	589507	586097	561558	557563	568205	1.42249e+06	1.28682e+06	1.01903e+06	913095	856464	757569	726136	689870	2.2504e+06	1.88551e+06	1.57124e+06	1.59627e+06	1.43156e+06	1.32864e+06	1.17245e+06	1.15279e+06	1 day, 16:15:58	156299	135976	122243	104445	107464	88388.6	83002.2	69744.8
1 day, 16:21:58	156576	142511	130955	114992	119296	105193	98093.5	87616	604538	615447	579704	577096	540798	552155	502956	483289	619420	665053	622044	593263	587529	561865	556594	569393	1.42079e+06	1.27846e+06	1.01516e+06	912492	852683	754445	726341	688487	2.25007e+06	1.89407e+06	1.56473e+06	1.59441e+06	1.43048e+06	1.33037e+06	1.16843e+06	1.15125e+06	1 day, 16:21:58	156048	135987	121481	104566	107047	88433.9	83116.7	69858.8
1 day, 16:27:58	155720	141520	130338	115218	119389	105269	97935.7	87325.9	605486	615943	576865	577245	542838	550593	504168	482230	618904	663858	620719	589786	588873	561668	558135	570743	1.41986e+06	1.28037e+06	1.01132e+06	912312	850228	751939	725016	688155	2.25163e+06	1.88886e+06	1.56098e+06	1.59471e+06	1.42421e+06	1.32529e+06	1.16942e+06	1.15288e+06	1 day, 16:27:58	155082	135627	121642	103653	107579	88036.5	83061.1	69655.3
1 day, 16:33:58	155756	141591	130210	114596	119288	104874	98308	87418.2	604771	615519	576515	577944	543106	551363	504097	481404	617973	662785	619419	589792	587330	561290	559599	569992	1.41289e+06	1.27861e+06	1.00846e+06	908620	852327	748948	725627	687414	2.24675e+06	1.87767e+06	1.55348e+06	1.58787e+06	1.4164e+06	1.32175e+06	1.16738e+06	1.14652e+06	1 day, 16:33:58	155665	135905	121063	104084	107140	87925.3	82743	69667.4
1 day, 16:39:58	154907	141207	130499	114596	119348	104557	98019.4	87016.3	604958	614808	578040	575103	541491	551223	501681	483833	614907	664519	617877	589648	589114	562042	557982	569730	1.41244e+06	1.27534e+06	1.00653e+06	904441	848350	748293	723969	684913	2.254e+06	1.87946e+06	1.55645e+06	1.5885e+06	1.41801e+06	1.31928e+06	1.16552e+06	1.14847e+06	1 day, 16:39:58	154897	135080	121311	104053	106668	88306.3	82412.5	70031.9
1 day, 16:45:58	155350	141079	129612	114389	119447	104779	97855.9	87428.7	603868	614712	577447	576981	540033	548675	504371	480725	614615	662040	619225	591442	586512	563606	560181	571067	1.411e+06	1.27575e+06	1.00647e+06	906737	848213	744218	722574	684474	2.24094e+06	1.87928e+06	1.54943e+06	1.58424e+06	1.41585e+06	1.3159e+06	1.16075e+06	1.14436e+06	1 day, 16:45:58	155233	134989	121358	103859	106309	87540.7	82505.5	69707.8
1 day, 16:51:58	155330	141428	129828	114550	119007	104352	97487.1	86913.6	601785	612678	573374	574818	539906	551723	504208	481012	614017	664126	620252	589166	588009	561497	557294	568799	1.41304e+06	1.27458e+06	1.00344e+06	907127	843843	743594	717644	680686	2.24614e+06	1.87774e+06	1.54436e+06	1.58367e+06	1.41693e+06	1.31569e+06	1.16425e+06	1.14571e+06	1 day, 16:51:58	155061	134736	120978	103583	106089	87921.7	82314.8	69770.5
1 day, 16:57:58	154551	140911	130025	114232	119140	104453	97975	86886.7	602082	610484	575574	575696	539461	549410	502710	482671	614706	663470	617295	592315	589019	560745	558480	569700	1.40755e+06	1.27207e+06	1.00029e+06	899867	846457	740464	719761	681398	2.24067e+06	1.87456e+06	1.5416e+06	1.58153e+06	1.40808e+06	1.31231e+06	1.16098e+06	1.14427e+06	1 day, 16:57:58	154193	134164	120568	103473	106020	87541.2	82666.2	69357.9
1 day, 17:03:58	154807	140411	129111	114226	118744	104177	97819.6	86978.3	597221	609290	572318	574037	540503	548211	502901	481437	613414	660859	619403	589186	588789	563569	558433	569788	1.40045e+06	1.26279e+06	1.00198e+06	897862	843434	739042	716864	679569	2.24318e+06	1.86643e+06	1.5445e+06	1.57201e+06	1.40688e+06	1.31488e+06	1.15395e+06	1.13607e+06	1 day, 17:03:58	154574	134365	120114	103760	106783	87568.6	82144.9	69271.1
1 day, 17:09:58	154664	140282	129486	114021	118975	104130	97376.3	87195.2	598301	610355	573731	575014	538849	550193	501995	481156	613479	662721	619242	589350	587623	562017	557634	570493	1.405e+06	1.26727e+06	995598	896485	839242	737999	718196	679524	2.24433e+06	1.86439e+06	1.53345e+06	1.57461e+06	1.40598e+06	1.30433e+06	1.15704e+06	1.14081e+06	1 day, 17:09:58	153725	134439	119564	103284	106357	87576.7	82074.4	69605.1
1 day, 17:15:58	154256	139893	128861	114221	118338	104118	97437	87134.8	595853	610071	571783	576066	537390	550602	502013	478704	609805	660047	619444	590998	588470	564286	558752	571444	1.39846e+06	1.26327e+06	998528	897674	841616	737469	714782	677688	2.24205e+06	1.85938e+06	1.53497e+06	1.57281e+06	1.39772e+06	1.30209e+06	1.15582e+06	1.13853e+06	1 day, 17:15:58	153501	133585	120186	103894	106138	87413.5	82171.4	69597
1 day, 17:21:58	154113	140154	128649	113551	118526	104159	97562.6	86915.9	596510	609216	568989	573917	537531	550443	502196	480338	609965	659867	618742	591484	590099	562336	560204	571872	1.39923e+06	1.26424e+06	993214	898806	840924	733797	711536	675910	2.23056e+06	1.8621e+06	1.52804e+06	1.56859e+06	1.39853e+06	1.29947e+06	1.15365e+06	1.13637e+06	1 day, 17:21:58	153534	133419	119586	103162	106509	87241.7	81681.6	69328.8
1 day, 17:27:58	153669	139641	129071	113622	118290	104364	97505.1	87051.8	596459	607668	569136	575597	537605	548994	499084	479089	609883	661498	615591	591267	588846	561925	561596	573917	1.38933e+06	1.26032e+06	989221	892921	838696	734811	709974	673549	2.2296e+06	1.85215e+06	1.53234e+06	1.56668e+06	1.3979e+06	1.29649e+06	1.14965e+06	1.13265e+06	1 day, 17:27:58	153347	133736	119659	102773	105978	87129.2	81858.7	69424.5
1 day, 17:33:58	152983	140016	128511	113829	117928	103934	97276.9	86782.5	593665	606566	567867	573924	537020	548181	499801	479510	608163	661149	615662	591092	589224	561189	559853	572698	1.38718e+06	1.25682e+06	991170	893478	833823	733828	709937	673270	2.22821e+06	1.85098e+06	1.5242e+06	1.55701e+06	1.39586e+06	1.29763e+06	1.14695e+06	1.1338e+06	1 day, 17:33:58	153289	133562	119605	102972	105401	86867.3	81576.7	69469.5
1 day, 17:39:58	153143	139425	128567	113795	117729	104056	96911.9	86816.1	593946	603557	566497	575630	537352	548395	499633	478962	608539	659020	614684	587609	589993	562394	561757	572333	1.38602e+06	1.25732e+06	984307	893794	832491	731463	708455	673546	2.2343e+06	1.8473e+06	1.51943e+06	1.55775e+06	1.39224e+06	1.29662e+06	1.1438e+06	1.12467e+06	1 day, 17:39:58	153038	132709	119349	102822	105869	86971.6	81291.6	69134.9
1 day, 17:45:58	152546	139156	128095	113639	117859	103926	96781.1	86921.4	591952	604976	568186	575113	535927	547110	499440	478505	607109	658499	616340	589133	591142	563393	561993	573431	1.38694e+06	1.24926e+06	986401	889406	832320	731867	707102	670581	2.22902e+06	1.84297e+06	1.51951e+06	1.55779e+06	1.38858e+06	1.29625e+06	1.14519e+06	1.12365e+06	1 day, 17:45:58	152604	132732	119159	102297	105537	86583.3	81550	69633.2
1 day, 17:51:58	152790	139424	127595	113004	117837	103487	96714.7	86480.7	592665	603205	566267	572590	536835	546915	498897	478821	605617	657372	615578	590536	590612	563623	561876	573651	1.37835e+06	1.25201e+06	983449	889147	828947	728089	707493	671811	2.22659e+06	1.84094e+06	1.51839e+06	1.55172e+06	1.38302e+06	1.29129e+06	1.1408e+06	1.12682e+06	1 day, 17:51:58	152486	132621	119011	102766	105896	86630.6	81571.9	69067.3
1 day, 17:57:58	152188	139190	127687	112801	117423	103905	96895.3	86912.1	588527	601462	565065	575862	536133	548113	498199	477522	603708	655798	614104	590667	588737	560765	561218	574044	1.38068e+06	1.24524e+06	978078	888448	828481	727293	706271	670217	2.22823e+06	1.83994e+06	1.5147e+06	1.54414e+06	1.38427e+06	1.29165e+06	1.14343e+06	1.12163e+06	1 day, 17:57:58	152474	132199	118326	102159	105159	86703.1	81465.7	68934.1
1 day, 18:03:58	151684	139109	127169	113265	117229	103828	97064.9	86442	588244	601868	562302	573917	534003	548226	499839	477925	602362	657149	614196	587632	590916	559909	558697	572073	1.37608e+06	1.24685e+06	975690	884205	826452	724795	706550	668781	2.21907e+06	1.83112e+06	1.50848e+06	1.54504e+06	1.3831e+06	1.2868e+06	1.13929e+06	1.12324e+06	1 day, 18:03:58	151858	132174	118419	102309	105306	86633.2	81032.5	69094
1 day, 18:09:58	151968	138808	127337	112574	117703	103802	96388.9	86487.8	587981	599039	563648	574968	532736	548217	499983	475783	603504	655231	613060	589215	590465	561328	559253	573240	1.37633e+06	1.245e+06	975746	881652	825533	721025	702200	667666	2.22309e+06	1.83818e+06	1.51038e+06	1.54823e+06	1.37991e+06	1.27872e+06	1.13478e+06	1.11638e+06	1 day, 18:09:58	151037	132040	118200	101690	105367	86363.3	81150.4	69084.3
1 day, 18:15:58	151439	138220	127202	112859	117110	103074	96587.6	86280.1	588118	600148	563067	573452	532734	546396	496793	475434	600336	658076	613945	588055	589048	560872	561664	572749	1.37492e+06	1.24418e+06	971516	883164	826600	721904	701130	666072	2.22249e+06	1.83373e+06	1.50078e+06	1.54379e+06	1.379e+06	1.27811e+06	1.13501e+06	1.11908e+06	1 day, 18:15:58	151055	131639	118362	102064	104722	86563.9	81334.6	68779.5
1 day, 18:21:58	151425	138335	127099	112731	117135	102959	96219.2	86189	584796	599929	561725	571185	533352	548669	497887	474132	600835	654100	612044	586729	592094	559966	560909	572319	1.37124e+06	1.24133e+06	974275	881833	822562	718350	700210	665326	2.22072e+06	1.82449e+06	1.4959e+06	1.53718e+06	1.37676e+06	1.27538e+06	1.13151e+06	1.11465e+06	1 day, 18:21:58	150733	131646	117828	101321	105042	86355.8	81163.1	69068.5
1 day, 18:27:58	151087	137827	127166	112511	116941	103208	96397.9	86628	585406	598065	560130	572971	531548	546726	498122	473352	598910	657217	610248	586925	589711	561473	563138	574433	1.36219e+06	1.23769e+06	969686	879110	820608	716929	697525	662991	2.21452e+06	1.83041e+06	1.49601e+06	1.53326e+06	1.36974e+06	1.27235e+06	1.12911e+06	1.11426e+06	1 day, 18:27:58	151017	131020	117647	102068	104880	85932.5	80730.2	68805.3
1 day, 18:33:58	150993	138016	127021	112080	116638	102902	96266.2	86582.6	585630	597273	559901	573803	529585	545614	495881	475225	598979	653413	610567	589033	592170	562558	560533	574153	1.36586e+06	1.23678e+06	967451	877207	818191	715355	698932	662896	2.20635e+06	1.82277e+06	1.49233e+06	1.53287e+06	1.36751e+06	1.27642e+06	1.12979e+06	1.11165e+06	1 day, 18:33:58	150747	130975	117078	101327	104383	85979.4	80694.8	68896.1
1 day, 18:39:58	150429	137573	126797	112285	116577	103270	95953.8	86131.7	582948	594233	560060	573725	531676	546106	495014	474023	599490	654948	611219	587551	591006	561491	559733	573518	1.36016e+06	1.23061e+06	964675	876407	819627	713305	695731	661236	2.20769e+06	1.8159e+06	1.48791e+06	1.52616e+06	1.36726e+06	1.2715e+06	1.13193e+06	1.11116e+06	1 day, 18:39:58	149803	131405	117371	101546	104643	85997.5	80980.2	69102.4
1 day, 18:45:58	150468	137711	126563	112192	116448	102605	96342.8	86351.2	584047	595406	558278	571685	531458	545499	495742	472772	596735	653165	608146	586236	593317	559115	560104	572600	1.36221e+06	1.233e+06	965330	873141	819442	715709	696667	661263	2.21065e+06	1.81288e+06	1.48573e+06	1.52694e+06	1.36655e+06	1.2658e+06	1.12867e+06	1.10724e+06	1 day, 18:45:58	149930	130887	117144	101213	104486	85782.3	80638.2	68929.5
1 day, 18:51:58	149912	137057	125689	111774	116314	102546	95899.8	86328	581217	593951	559237	572984	528463	546541	496015	471864	596363	652539	607982	586173	589852	561686	561320	574657	1.3582e+06	1.23212e+06	964433	874165	816020	711958	693291	659650	2.19861e+06	1.81526e+06	1.48514e+06	1.52723e+06	1.36116e+06	1.26403e+06	1.12664e+06	1.10502e+06	1 day, 18:51:58	150001	130283	116877	101410	104163	85768.7	80748.5	68831.9
1 day, 18:57:58	150016	137359	125496	111889	116495	102953	96143.6	86308.5	579927	591703	557582	570463	526870	544247	496854	471820	592775	652468	610048	588933	591792	559900	562023	574810	1.35057e+06	1.22746e+06	963221	869371	814353	710191	692146	658372	2.20371e+06	1.80556e+06	1.48442e+06	1.51927e+06	1.35977e+06	1.26126e+06	1.12654e+06	1.1096e+06	1 day, 18:57:58	149220	130163	116829	101521	104048	85393.4	80757.3	68761.7
1 day, 19:03:58	149447	136811	125532	111552	116551	102883	96061.3	86232.1	580195	593124	556083	572738	527795	546854	495619	470590	592729	652232	606550	587344	590988	558744	559852	574214	1.35058e+06	1.22413e+06	955378	871013	814220	709314	694218	658277	2.19743e+06	1.80759e+06	1.48355e+06	1.51942e+06	1.35997e+06	1.2653e+06	1.12537e+06	1.10766e+06	1 day, 19:03:58	149319	130592	117119	101730	103913	86025.8	80284.5	68651.3
1 day, 19:09:58	149066	137126	125279	111501	116347	102411	96139.1	86287	577039	589093	556898	572044	526823	546001	496036	470957	591268	649403	606645	588239	593010	561633	560157	573261	1.35204e+06	1.22652e+06	954476	867168	809732	706442	691429	657649	2.19378e+06	1.80672e+06	1.47754e+06	1.51087e+06	1.35743e+06	1.25818e+06	1.11936e+06	1.10006e+06	1 day, 19:09:58	149218	129908	116492	101633	103731	85482.5	80528.8	68633.3
1 day, 19:15:58	148959	136727	125715	111231	116049	102263	95492.2	85944.4	576927	590971	554419	571053	527424	545286	493701	471576	593088	651933	605526	584713	591121	559686	561880	574240	1.34348e+06	1.22576e+06	955072	869127	809533	708193	689024	655669	2.20023e+06	1.7981e+06	1.47177e+06	1.51093e+06	1.35515e+06	1.25953e+06	1.1158e+06	1.10277e+06	1 day, 19:15:58	148361	130557	116105	101449	103560	85465.4	79973.1	68886.6
1 day, 19:21:58	148456	136570	125120	111264	115744	102143	95556.7	85942.7	578013	589903	554799	569704	525727	543963	493990	470670	590412	648399	604080	586182	591494	560181	562828	575128	1.34543e+06	1.21665e+06	955254	863675	811354	702820	688802	655425	2.18695e+06	1.80428e+06	1.47293e+06	1.51326e+06	1.35184e+06	1.25438e+06	1.11621e+06	1.09861e+06	1 day, 19:21:58	148558	129756	116087	101017	103435	85401.7	80379.8	68542.9
1 day, 19:27:58	148921	135794	124614	110979	115873	102352	95304.5	85784.5	576451	586812	554030	567682	525088	543975	491861	467925	587712	648264	605636	585232	592388	557696	562607	575432	1.34362e+06	1.21564e+06	951428	865619	810799	704734	689156	653914	2.19212e+06	1.80159e+06	1.46957e+06	1.51054e+06	1.35153e+06	1.25617e+06	1.11523e+06	1.09874e+06	1 day, 19:27:58	148631	129655	115821	101037	103459	84897.8	80121.1	68650.9
1 day, 19:33:58	148392	135988	124980	111173	116159	102309	95319.8	85752.9	575414	585491	550923	569552	524872	545215	492894	467169	588786	649405	601925	586983	592314	558499	561822	573640	1.33992e+06	1.22099e+06	948497	861211	807781	702100	688770	653899	2.18949e+06	1.78868e+06	1.46885e+06	1.50617e+06	1.344e+06	1.25367e+06	1.11193e+06	1.09882e+06	1 day, 19:33:58	148358	129255	115884	100738	103321	84989.9	80183.3	68535.3
1 day, 19:39:58	147872	135648	124481	111181	116040	101991	95423	85992.2	573926	584089	550809	567767	523913	544181	491378	467888	586378	648292	604317	583409	593249	558030	561737	573193	1.33308e+06	1.21869e+06	945163	864045	804401	701547	683474	650229	2.18517e+06	1.78959e+06	1.46683e+06	1.49915e+06	1.34968e+06	1.24771e+06	1.11642e+06	1.09252e+06	1 day, 19:39:58	147798	129482	115669	100689	102741	85263.2	79852.8	68522.1
1 day, 19:45:58	148444	135981	124183	111176	115632	101797	95497.5	85753.7	574112	586562	548363	568990	521326	544418	490870	468955	585546	647027	601178	584573	593704	560190	561676	574617	1.33475e+06	1.2126e+06	946685	858398	802978	696538	682953	649650	2.18652e+06	1.78939e+06	1.46535e+06	1.49665e+06	1.34621e+06	1.24673e+06	1.11261e+06	1.0952e+06	1 day, 19:45:58	147362	128965	115676	100973	102885	84994.9	79958.9	68607
1 day, 19:51:58	147710	135516	124590	110511	115229	101642	94922.8	85907.9	573061	582008	548834	569468	520693	542175	492027	466224	583288	644456	601775	584588	592065	559558	562616	573976	1.33061e+06	1.21431e+06	940263	861758	803320	698196	684291	650636	2.17757e+06	1.78553e+06	1.45654e+06	1.49895e+06	1.34303e+06	1.24285e+06	1.11222e+06	1.09305e+06	1 day, 19:51:58	147766	129233	115226	100576	102793	84889.5	79475.9	68315.7
1 day, 19:57:58	147999	135130	124033	110968	115384	101953	95116.5	85947.6	569492	583136	549556	569917	522050	542549	490905	465401	582901	646477	601676	582762	589723	557373	562927	574958	1.33183e+06	1.21101e+06	941784	855755	802348	695143	681638	648165	2.1811e+06	1.78431e+06	1.45298e+06	1.49051e+06	1.33566e+06	1.2437e+06	1.109e+06	1.0885e+06	1 day, 19:57:58	147219	128489	114900	100741	102669	84614.9	79678.8	68260.7
1 day, 20:03:58	146963	135281	123807	110379	114999	101805	95102.5	85505.9	570349	581487	545877	566702	522114	542157	490133	466253	582365	646056	599590	584432	592041	557880	562331	574231	1.3251e+06	1.2057e+06	938252	856707	801698	694626	679787	646864	2.18451e+06	1.78549e+06	1.45021e+06	1.49249e+06	1.33515e+06	1.23555e+06	1.10799e+06	1.08598e+06	1 day, 20:03:58	146725	129234	114581	101175	102402	84069.4	79326.3	68396.4
1 day, 20:09:58	147301	134786	123583	110501	115327	101694	95122	85785.3	567989	582211	544843	568717	520095	541935	491471	465808	580235	645382	600174	582270	589527	557010	560229	574235	1.32262e+06	1.20941e+06	939009	857454	800192	694868	681578	647692	2.176e+06	1.77846e+06	1.4528e+06	1.48898e+06	1.33545e+06	1.23876e+06	1.10593e+06	1.08645e+06	1 day, 20:09:58	146696	128496	114331	99801.8	102972	84110.2	79477	67906.1
1 day, 20:15:58	146972	134393	123758	110496	114744	101493	94662.8	85657.5	567710	578893	546205	566523	520856	541877	490771	464808	581887	645404	597240	582843	592990	558793	561022	575127	1.31907e+06	1.20145e+06	934658	853834	799649	690511	679888	645961	2.17225e+06	1.77734e+06	1.44491e+06	1.48967e+06	1.33277e+06	1.23354e+06	1.10558e+06	1.08583e+06	1 day, 20:15:58	146591	128432	114502	100091	102418	84066.3	79510.2	68218.8
1 day, 20:21:58	146755	134626	123777	110377	114735	101536	94784.4	85288.5	566606	577749	542625	566086	519961	542470	490483	463579	580438	644900	596533	584424	590324	556766	560288	574052	1.32312e+06	1.20235e+06	936151	850915	794515	692737	675785	643953	2.1719e+06	1.77107e+06	1.44661e+06	1.48574e+06	1.32779e+06	1.23127e+06	1.10363e+06	1.08555e+06	1 day, 20:21:58	146712	128009	114202	100516	101974	83931.1	79039.1	68102
1 day, 20:27:58	146167	134421	123318	110253	114960	101590	94442.9	85699.8	563937	577366	542972	566707	520358	542652	490031	464210	577186	641982	598047	584462	592751	555444	562273	575050	1.31779e+06	1.19817e+06	933077	849314	793688	687191	674431	643082	2.17617e+06	1.77492e+06	1.44696e+06	1.48033e+06	1.32869e+06	1.23325e+06	1.10196e+06	1.08126e+06	1 day, 20:27:58	146274	128178	114053	100116	101853	83741.7	79174.9	68016.5
1 day, 20:33:58	145720	133759	123129	110497	114897	101345	94770.9	85647.2	563044	576035	541200	565677	517381	542312	489571	462894	578825	640338	595250	581402	592371	556936	562386	574556	1.31511e+06	1.19782e+06	931410	851244	794667	686706	674845	642258	2.16116e+06	1.76327e+06	1.43794e+06	1.48382e+06	1.3263e+06	1.2276e+06	1.10263e+06	1.08422e+06	1 day, 20:33:58	145482	128023	113661	100266	101751	84102.4	78729.8	67997.6
1 day, 20:39:58	146355	133747	122959	110178	114470	101571	94681	85209.5	561512	576806	540632	565406	516299	539240	487416	462391	576778	638629	595393	579822	592611	556205	559798	573362	1.31605e+06	1.19798e+06	927696	845390	792768	687960	675942	643071	2.15991e+06	1.76529e+06	1.43372e+06	1.48202e+06	1.3231e+06	1.22363e+06	1.09786e+06	1.08034e+06	1 day, 20:39:58	145576	127516	113794	99597	101639	83884.6	78920.6	68059.9
1 day, 20:45:58	146135	133780	122382	109632	114753	101506	94313.9	85397.8	563034	572222	538716	567615	518619	540302	489282	463861	576666	641438	594506	583105	593324	555304	561530	574125	1.31326e+06	1.19469e+06	925721	844412	793017	684322	672819	640984	2.1595e+06	1.76463e+06	1.43745e+06	1.47346e+06	1.3266e+06	1.22811e+06	1.09344e+06	1.08024e+06	1 day, 20:45:58	145375	127297	113536	100011	101269	83683.8	78602.8	67974.7
1 day, 20:51:58	145414	133332	122663	109516	114127	101089	94342.7	85014.3	562355	571917	540012	566512	514553	540400	487167	461692	575455	638454	590984	583372	593264	556535	560831	573137	1.31085e+06	1.19419e+06	923960	848119	787881	684312	671311	639801	2.15845e+06	1.75535e+06	1.43682e+06	1.47229e+06	1.32292e+06	1.22563e+06	1.0975e+06	1.07592e+06	1 day, 20:51:58	145139	126861	113445	99371.8	101739	83299.6	78985	67882.9
1 day, 20:57:58	145378	133518	121994	109604	114233	101277	94428.2	85236.1	560277	571967	537470	564679	515265	539626	485380	461927	573870	638901	592877	582100	592697	556495	561402	574264	1.30906e+06	1.18907e+06	925755	843856	787518	684470	669992	639377	2.16484e+06	1.75547e+06	1.43475e+06	1.47161e+06	1.32362e+06	1.22214e+06	1.09688e+06	1.07706e+06	1 day, 20:57:58	144473	127392	112874	99886.6	101091	83149.6	78324.9	67971.5
1 day, 21:03:58	145448	133212	122331	109436	114270	100932	93952.3	85212.6	558514	572399	534480	564493	515190	538918	487501	462062	572616	637810	588671	579652	592256	555256	562709	574859	1.30105e+06	1.19277e+06	922051	844032	785422	679697	671437	639174	2.15572e+06	1.75787e+06	1.43028e+06	1.46835e+06	1.31357e+06	1.21829e+06	1.08971e+06	1.07666e+06	1 day, 21:03:58	144420	127263	112556	99025.7	100991	83187.8	78606.5	67931.7
1 day, 21:09:58	144937	132918	122110	109369	114476	100834	94336.5	85120.4	556140	570623	534878	563811	514798	537864	486668	460500	570314	636334	589061	580341	592325	556057	560990	574613	1.30371e+06	1.18921e+06	918360	840714	787596	681109	669874	638403	2.15359e+06	1.74773e+06	1.42837e+06	1.46569e+06	1.31602e+06	1.21272e+06	1.09443e+06	1.06955e+06	1 day, 21:09:58	144463	126874	113178	99782	101139	83382.2	78459.6	67696.1
1 day, 21:15:58	144162	133350	122072	109730	114333	100716	94038.5	84868.2	555378	570380	535535	565119	513333	536672	484511	459373	569103	634720	587199	579056	590111	554132	560898	574596	1.30285e+06	1.18672e+06	919216	839734	786832	676702	667972	636020	2.15467e+06	1.74869e+06	1.42283e+06	1.46198e+06	1.31443e+06	1.21359e+06	1.09297e+06	1.07165e+06	1 day, 21:15:58	143808	126202	112684	99211.2	100524	83168.5	78190.6	67549
1 day, 21:21:58	144209	132863	121269	109621	113832	100963	94332.2	84722.2	553783	569460	533785	564986	515019	539072	485344	460456	567493	635814	585595	580288	591823	552552	561857	574984	1.29983e+06	1.18604e+06	915021	839015	784022	676816	669026	636409	2.15207e+06	1.74287e+06	1.42385e+06	1.45798e+06	1.31524e+06	1.2125e+06	1.09172e+06	1.06858e+06	1 day, 21:21:58	143996	126812	112465	98982.8	100492	82898.7	78257	67383.1
1 day, 21:27:58	143886	132399	121264	109182	113897	100747	94066.8	84759.4	552955	566724	530254	563464	514056	535673	483105	457231	567745	635206	586917	579524	592389	555357	561398	574068	1.29265e+06	1.18122e+06	916800	836537	784760	677013	666266	635517	2.15078e+06	1.74089e+06	1.42256e+06	1.45638e+06	1.31136e+06	1.21135e+06	1.09074e+06	1.07011e+06	1 day, 21:27:58	143826	125780	112204	98956.3	100747	82739.2	78228.5	67744.2
1 day, 21:33:58	143674	132791	121426	109138	113828	100239	93751.5	84936.5	555033	567797	532414	564912	511192	537674	484699	456801	568316	634213	584704	580859	589392	553302	560315	573280	1.29421e+06	1.18547e+06	911340	837903	783358	675909	666816	634940	2.14698e+06	1.74289e+06	1.41492e+06	1.45861e+06	1.30855e+06	1.20716e+06	1.08624e+06	1.06875e+06	1 day, 21:33:58	143387	126106	111817	98807.7	100053	82472.6	78083	67814.3
1 day, 21:39:58	143829	132640	121480	109291	113896	100394	93845.1	85058.7	553891	566615	529959	561786	511626	536040	482276	456735	567003	633158	583545	578290	591821	552369	559599	573771	1.29417e+06	1.17752e+06	908444	832424	778537	671313	664184	632340	2.13994e+06	1.73501e+06	1.41661e+06	1.4579e+06	1.30609e+06	1.20757e+06	1.08723e+06	1.06352e+06	1 day, 21:39:58	142598	125963	112196	98694.2	100102	82905.2	78246	67470.4
1 day, 21:45:58	143735	132245	120825	108917	113215	100066	93610.9	84674.7	552536	562184	530169	562363	511545	537702	483108	456269	564746	634670	580471	578387	592756	552329	560187	572998	1.2845e+06	1.17682e+06	909120	835065	777806	673825	662059	631828	2.14001e+06	1.74085e+06	1.41102e+06	1.45354e+06	1.30275e+06	1.20867e+06	1.08375e+06	1.0619e+06	1 day, 21:45:58	142314	125767	111334	98913.1	99730.5	82374.6	78323.5	67918.9
1 day, 21:51:58	143768	132262	120604	109181	113450	100420	93825.6	84931.5	551616	563234	529036	561242	512294	535398	481381	455342	562743	634232	578939	577313	591014	552502	558480	573560	1.28733e+06	1.17499e+06	910518	833010	780004	669651	662267	631976	2.14039e+06	1.73493e+06	1.41285e+06	1.45378e+06	1.29977e+06	1.20261e+06	1.08315e+06	1.06261e+06	1 day, 21:51:58	142457	125588	111343	98871.3	99778	82190.1	77907.9	67604.5
1 day, 21:57:58	142771	131985	120989	108703	113561	100293	93653.7	84582.7	547672	561753	528002	562738	511349	536823	483152	455947	563760	632676	580380	578619	590749	553819	561115	573300	1.2872e+06	1.17877e+06	903716	832057	777529	670229	660725	630058	2.14506e+06	1.73282e+06	1.40965e+06	1.45062e+06	1.29867e+06	1.20179e+06	1.08109e+06	1.06038e+06	1 day, 21:57:58	142974	125178	111226	99038.8	99818.6	82263.1	78032.1	67461.4
1 day, 22:03:58	143268	132118	120845	108767	113478	100039	93327.3	84394	548348	561544	526353	562703	508529	535887	480032	454474	560527	629233	578288	576727	591745	552439	560464	574266	1.28406e+06	1.17671e+06	905162	830041	776873	668487	662151	630564	2.1418e+06	1.73196e+06	1.40335e+06	1.44741e+06	1.29832e+06	1.20259e+06	1.08263e+06	1.05891e+06	1 day, 22:03:58	141698	126059	110968	98811.2	99450.1	82514.9	77718.4	67547.6
1 day, 22:09:58	142427	131905	120663	108713	113473	99879	93697.4	84586.4	546239	560717	523833	563239	507802	535930	481059	452704	561391	632296	576249	578409	588624	550052	558925	571806	1.2806e+06	1.17649e+06	904242	826027	775974	669080	659599	629192	2.13759e+06	1.72856e+06	1.39997e+06	1.44655e+06	1.29675e+06	1.19873e+06	1.0793e+06	1.05722e+06	1 day, 22:09:58	141638	124915	110794	98318.7	99240.7	81997.4	77797.9	67364.6
1 day, 22:15:58	142627	131657	120181	108480	113334	100207	93339.7	84666.9	545245	559721	522842	563456	509410	534862	479382	452994	559295	630461	575664	576535	590209	549585	558874	571457	1.27828e+06	1.16788e+06	902716	827996	773713	664818	660780	629838	2.12803e+06	1.7198e+06	1.40017e+06	1.43974e+06	1.29253e+06	1.19148e+06	1.0732e+06	1.05474e+06	1 day, 22:15:58	141489	125195	110750	98527.8	99270.1	81816.5	77651.6	67613
1 day, 22:21:58	142446	131170	119685	108935	112886	99797.9	93118.7	84198.5	543547	557290	524231	561032	508099	532129	478445	453469	557403	630762	573444	576749	591171	551651	559628	572950	1.27824e+06	1.16767e+06	901604	827164	769646	665510	658930	628336	2.12994e+06	1.72112e+06	1.39597e+06	1.44159e+06	1.29127e+06	1.19006e+06	1.07392e+06	1.05275e+06	1 day, 22:21:58	141698	124677	110717	98504.3	99013.4	81757.3	77426.5	67409.6
1 day, 22:27:58	142187	131334	119878	108526	113080	99567.5	93276.5	84516.7	542307	556513	520202	562828	505300	531502	479871	452202	556061	630036	571802	574620	589618	551867	559053	572382	1.26967e+06	1.16602e+06	895885	824751	770197	662038	656659	626293	2.13377e+06	1.72322e+06	1.3966e+06	1.43967e+06	1.29492e+06	1.19312e+06	1.07482e+06	1.05197e+06	1 day, 22:27:58	141138	124978	110311	98188.9	99265.7	81578.9	77889.9	67423.2
1 day, 22:33:58	141359	130616	119483	108076	112683	99595.6	93278.9	84093.9	541681	556888	521447	560966	505240	532869	479543	452697	555832	628890	571580	574309	589861	550093	557711	572155	1.26766e+06	1.16675e+06	895143	821326	768437	660591	655285	625833	2.12069e+06	1.71388e+06	1.39677e+06	1.43159e+06	1.29136e+06	1.19215e+06	1.07521e+06	1.05095e+06	1 day, 22:33:58	141221	124637	110406	97862.4	98898.1	82017.7	77390.9	67032.5
1 day, 22:39:58	141525	130884	119779	108377	112612	99509.5	92962.2	84159.3	540931	553166	519165	561374	504886	530848	479636	450997	554602	627386	573190	574338	588284	550498	558143	571023	1.26859e+06	1.16336e+06	895029	824114	769896	662211	655650	625561	2.12289e+06	1.71392e+06	1.3948e+06	1.42896e+06	1.28574e+06	1.18403e+06	1.06835e+06	1.04932e+06	1 day, 22:39:58	140716	124555	110053	98706	98928	81687.9	77731.9	67360.7
1 day, 22:45:58	140976	130273	119013	108126	112966	99803.4	92881.9	84018	537957	551821	518807	560763	506519	530187	476026	449578	555309	626028	571709	576161	589818	549803	557242	570355	1.26449e+06	1.16447e+06	896581	819310	766614	661551	652763	622780	2.11959e+06	1.71517e+06	1.38833e+06	1.43263e+06	1.28213e+06	1.18464e+06	1.06947e+06	1.05011e+06	1 day, 22:45:58	141158	124345	110253	98031.2	98711.7	81465	77537.5	67582
1 day, 22:51:58	141419	130676	118936	108462	112486	99229.4	93088.3	84443	537619	553005	516332	557945	503461	532201	476706	448028	552959	624827	569807	574792	590621	548120	558052	571363	1.26349e+06	1.15849e+06	890360	818549	768033	660378	654011	622912	2.1234e+06	1.71429e+06	1.39007e+06	1.42785e+06	1.28129e+06	1.18268e+06	1.07072e+06	1.04922e+06	1 day, 22:51:58	139740	124302	109597	98537	98842.2	81488.9	77570.5	67413.7
1 day, 22:57:58	140544	130388	119038	108363	112670	99387.6	92920.4	84215.3	537825	551300	517459	559142	502557	532352	477066	448337	552668	625566	566821	575073	588952	546711	557608	572119	1.26513e+06	1.16041e+06	889194	816514	766347	656198	653991	623172	2.1165e+06	1.70663e+06	1.38926e+06	1.4316e+06	1.27951e+06	1.18298e+06	1.06948e+06	1.04728e+06	1 day, 22:57:58	140060	124731	109879	98470.9	98461.2	81231.8	77602.1	66841.1
1 day, 23:03:58	141182	129951	118644	107719	112404	99207.3	92642.7	84023	537949	550434	515161	559594	503934	530123	477033	446886	551841	625790	564933	575336	587729	548738	556204	570798	1.26137e+06	1.16043e+06	891727	815092	766868	656392	652439	622731	2.11303e+06	1.71213e+06	1.38404e+06	1.42267e+06	1.28286e+06	1.18185e+06	1.06325e+06	1.04385e+06	1 day, 23:03:58	140259	124552	108822	97747.6	98451.4	81003.6	77348.6	67176.4
1 day, 23:09:58	140388	130258	118867	108253	111889	98910.6	92686.8	83813.7	533684	547652	515320	558122	501866	531033	474979	447466	548812	623092	565974	572368	590081	548320	559372	570991	1.25962e+06	1.1567e+06	890603	817246	764601	656668	652558	620906	2.12145e+06	1.70667e+06	1.38032e+06	1.41996e+06	1.27858e+06	1.17537e+06	1.06532e+06	1.04542e+06	1 day, 23:09:58	139233	124448	109183	98172.6	97745.3	81201.4	77152.3	67065.7
1 day, 23:15:58	140453	129724	118857	107998	112200	99324.7	92774.2	83915	533483	546910	513549	557534	502196	529111	474467	447618	549227	624114	564133	571875	589938	547239	558985	571547	1.25557e+06	1.15776e+06	887954	811512	760082	655328	651446	620413	2.11738e+06	1.6976e+06	1.38014e+06	1.41887e+06	1.27921e+06	1.17671e+06	1.06584e+06	1.04651e+06	1 day, 23:15:58	139199	124320	109265	98200.3	98156.9	81150.9	77182.1	67157.1
1 day, 23:21:58	140036	130068	118028	107882	111862	99131.4	92562.8	84067.8	533619	547247	510955	556652	500652	529088	473739	447343	548641	623124	561898	572871	587638	545728	558392	571348	1.25607e+06	1.15471e+06	886103	813001	759334	652092	648059	618468	2.10748e+06	1.69936e+06	1.37851e+06	1.42158e+06	1.27813e+06	1.17635e+06	1.06238e+06	1.0457e+06	1 day, 23:21:58	138995	124302	108719	97361.1	98468.3	81150.3	76935.1	66950.6
1 day, 23:27:58	140020	129253	117871	108019	112131	98773.7	92470.1	84093.5	530902	546300	510925	556568	502379	529638	473108	445275	545384	620934	561403	572054	589069	545305	555242	569588	1.25321e+06	1.14966e+06	884308	811319	759685	651996	649366	619571	2.10611e+06	1.70098e+06	1.37342e+06	1.4148e+06	1.27394e+06	1.17002e+06	1.05708e+06	1.03868e+06	1 day, 23:27:58	139057	124041	109079	98385.7	98089.2	81193.5	77467.5	67311.3
1 day, 23:33:58	139621	129754	118135	107634	111607	98658.9	92679.2	83951.9	530596	542867	510813	556094	499960	529441	474396	445444	545926	621667	560243	572143	590218	546462	557214	569563	1.25306e+06	1.14778e+06	880951	808113	760144	651763	649995	619458	2.10271e+06	1.6898e+06	1.3719e+06	1.41889e+06	1.27475e+06	1.17351e+06	1.05631e+06	1.03783e+06	1 day, 23:33:58	138652	123511	108968	98114	98141.6	80933.6	77022.2	67027.3
1 day, 23:39:58	139822	129723	118141	107806	111657	99058.2	92459.8	83819.8	530200	544512	510021	555390	498417	528568	472954	444561	545786	619565	559069	570898	588757	547086	557064	569785	1.24639e+06	1.15194e+06	879759	811580	758041	648175	648133	618065	2.10366e+06	1.68968e+06	1.37292e+06	1.41012e+06	1.26915e+06	1.17279e+06	1.05631e+06	1.04106e+06	1 day, 23:39:58	138977	123701	108510	97941.5	98149.2	80814.9	77127.8	67094.4
1 day, 23:45:58	139194	129113	117621	107394	111465	99039.9	92181.9	83792	526582	541120	507038	554297	499220	526914	470736	442311	543556	621199	558564	570430	587406	544396	555976	569170	1.24789e+06	1.14893e+06	879212	809091	754719	649116	645622	616537	2.10087e+06	1.69232e+06	1.36394e+06	1.41399e+06	1.26612e+06	1.1707e+06	1.05918e+06	1.03586e+06	1 day, 23:45:58	138702	124078	108671	97882.1	97962.1	81027	77059.5	66995
1 day, 23:51:58	139265	129102	117517	107648	111745	98611.5	92461	83685.8	526224	541042	504995	555983	499805	528092	470568	441890	542667	618405	556192	570609	587545	544642	554953	569359	1.24553e+06	1.14668e+06	878924	806809	755418	645707	645846	616490	2.10329e+06	1.69386e+06	1.36714e+06	1.40438e+06	1.26791e+06	1.16316e+06	1.05586e+06	1.03404e+06	1 day, 23:51:58	138305	123481	108904	98233.9	97518.2	80711.7	76928	66952.7
1 day, 23:57:58	139365	128788	117484	107192	111219	98378.5	92201.1	83851.7	526436	539663	504781	556440	496777	525270	470494	440649	539887	618313	556806	571623	588795	545633	554774	567943	1.23923e+06	1.14492e+06	880165	807132	756397	646881	644953	614296	2.09544e+06	1.68382e+06	1.36136e+06	1.41029e+06	1.26742e+06	1.1603e+06	1.05216e+06	1.03131e+06	1 day, 23:57:58	138055	123699	108114	98087.3	98410	80984.7	77018.2	66817.1
2 days, 0:03:58	139079	128657	116966	107773	111325	98699.2	92424.8	83713.7	524315	537059	505836	553720	497279	525869	470864	440747	539728	616603	553773	570576	588795	543543	554590	567782	1.24087e+06	1.14166e+06	876742	802444	754332	644603	644578	614998	2.09397e+06	1.6846e+06	1.36432e+06	1.40213e+06	1.26403e+06	1.15806e+06	1.0543e+06	1.03595e+06	2 days, 0:03:58	138247	123920	108057	97970.6	97755.7	80854.4	76927.9	66706.1
2 days, 0:09:58	138618	128322	117302	107638	111505	98380.6	91873.8	83405.9	523756	535733	504519	553995	497504	525990	469926	439535	540664	616147	553431	567953	585863	543340	555579	568453	1.2419e+06	1.14329e+06	871969	805596	751700	645690	644166	613212	2.09026e+06	1.68142e+06	1.36095e+06	1.40543e+06	1.26533e+06	1.15921e+06	1.04856e+06	1.02881e+06	2 days, 0:09:58	137889	123254	107933	97951.5	97368.3	80949.3	76781.6	67223.5
2 days, 0:15:58	138629	128729	117325	107375	111390	98371	92054.2	83443.5	523005	536339	501332	553506	495940	525800	468423	440490	540128	616756	549318	570412	588842	544532	556335	568792	1.23463e+06	1.13779e+06	870822	801749	753039	641893	645237	614142	2.0954e+06	1.67487e+06	1.35422e+06	1.397e+06	1.25701e+06	1.16171e+06	1.04701e+06	1.0323e+06	2 days, 0:15:58	137864	123588	107651	97535.3	97923.8	80307.3	77006.6	66861.4
2 days, 0:21:58	138524	128350	116584	106927	111371	97990.2	91714.9	83304.5	521675	533307	502147	551323	494357	525595	469412	438338	538066	615797	548299	568149	589279	541155	556177	568775	1.23281e+06	1.13409e+06	873369	799595	751089	643121	641816	611499	2.0863e+06	1.67246e+06	1.35297e+06	1.39888e+06	1.25982e+06	1.15958e+06	1.05085e+06	1.02609e+06	2 days, 0:21:58	137961	123110	107758	98106.2	97974.8	79957.3	76876.8	66795.3
2 days, 0:27:58	137878	128757	116546	107577	111306	98515.7	91728.3	83538.7	520504	533593	501520	551922	493858	523790	466839	439503	536117	616441	549418	568850	586290	542442	554640	568234	1.23253e+06	1.13782e+06	870979	800991	749580	640894	641703	611618	2.08754e+06	1.67091e+06	1.35396e+06	1.39984e+06	1.25973e+06	1.15251e+06	1.04577e+06	1.02522e+06	2 days, 0:27:58	137399	123621	107663	97735.1	97266.6	80157.4	76845	66959.8
2 days, 0:33:58	137923	128549	116648	106888	111314	98155.5	91724.1	83374.6	518443	532386	499419	550497	495825	523434	468095	437302	535473	612742	548315	566566	585873	540205	555336	567818	1.23214e+06	1.13144e+06	871992	798733	749379	637920	639307	610890	2.08464e+06	1.67394e+06	1.34907e+06	1.39063e+06	1.25766e+06	1.14911e+06	1.04766e+06	1.0287e+06	2 days, 0:33:58	137182	123647	107814	97805.8	97621.6	80414.4	76670.6	66955.6
2 days, 0:39:58	137415	128197	116409	106991	110894	97925	91465.9	83185.3	517895	532758	498279	549409	494192	522811	465973	437871	535464	613709	544465	566442	584821	539736	553586	566911	1.2274e+06	1.13291e+06	866678	797446	747247	636861	638931	609081	2.07994e+06	1.67226e+06	1.35082e+06	1.39064e+06	1.25649e+06	1.14761e+06	1.04588e+06	1.02433e+06	2 days, 0:39:58	137552	122940	107598	97787.1	97508.4	80520.1	76869.6	66728.2
2 days, 0:45:58	137457	127639	116143	107416	110904	98253.2	91555.1	83405.9	515679	529659	497839	549106	492998	522562	466770	437219	534414	610234	543480	566646	588030	540293	554470	567262	1.22987e+06	1.13333e+06	864574	794229	747969	638996	638378	608043	2.07805e+06	1.66827e+06	1.3458e+06	1.38996e+06	1.25055e+06	1.15204e+06	1.04184e+06	1.02539e+06	2 days, 0:45:58	137529	123859	107618	97528.8	97336.4	80343.7	76479.9	66861.3
2 days, 0:51:58	137177	127694	116076	106945	110812	98117.8	91384.5	82972.1	514071	530018	497209	549109	493643	519694	466451	435386	532575	611426	543005	568195	587512	541680	552021	565889	1.22452e+06	1.1321e+06	865868	793257	748100	636518	640271	609780	2.08231e+06	1.66214e+06	1.34241e+06	1.38493e+06	1.24667e+06	1.14664e+06	1.04052e+06	1.01977e+06	2 days, 0:51:58	136138	122806	107426	97868.9	97349.2	80015.6	76516.3	66721.4
2 days, 0:57:58	137013	127734	115728	107022	110687	97820.4	91578.2	82873.1	514707	529031	495399	549545	492337	519243	464790	435637	529667	612886	540553	565503	586953	539105	552313	567593	1.22404e+06	1.12849e+06	867307	795283	745486	635153	640872	609758	2.07964e+06	1.6669e+06	1.34364e+06	1.39082e+06	1.25081e+06	1.14603e+06	1.03782e+06	1.01833e+06	2 days, 0:57:58	137389	123231	106983	97903.7	97270.9	80477.5	76590.3	66723.7
2 days, 1:03:58	137004	127688	116076	107150	110751	97936.5	91740.4	82861	511826	527029	492921	550892	490829	520013	464144	435193	529912	610065	539809	566316	585553	538681	551818	566610	1.22363e+06	1.12294e+06	865068	794277	746401	633911	637531	607242	2.0731e+06	1.66503e+06	1.33657e+06	1.381e+06	1.24961e+06	1.14602e+06	1.04035e+06	1.01863e+06	2 days, 1:03:58	136802	122891	107211	97713.1	97406	80137.5	76532.3	66537.6
2 days, 1:09:58	136431	127700	115273	107046	110770	97690.9	91241.3	83058.6	511372	526982	493473	550016	491868	520345	464511	432425	530341	609007	538088	565267	584619	539238	553242	565477	1.22297e+06	1.12359e+06	859659	792352	746016	634881	636129	606733	2.07133e+06	1.6646e+06	1.34221e+06	1.38328e+06	1.24418e+06	1.14027e+06	1.03479e+06	1.02017e+06	2 days, 1:09:58	136635	123109	107023	98069	96916.3	80111.7	76413.6	66691.5
2 days, 1:15:58	136362	127334	115250	107021	110529	97775.7	91670.3	83193	509619	523689	492987	548802	489567	517741	462776	432602	527148	608916	536268	566006	587145	538562	551362	565133	1.21864e+06	1.1208e+06	862113	789848	742964	631819	639234	607166	2.0748e+06	1.66089e+06	1.33559e+06	1.38412e+06	1.24458e+06	1.14153e+06	1.03591e+06	1.01362e+06	2 days, 1:15:58	136175	122578	106679	98032.7	97207.4	79770.4	76581.5	66708.1
2 days, 1:21:58	136031	127357	115468	106762	110688	97279.4	91100.6	83012.8	507785	523611	489094	548391	490425	519754	461436	430950	526539	607543	537847	565012	586569	536866	551935	565565	1.21776e+06	1.12435e+06	856902	788226	740260	631312	638181	606387	2.07008e+06	1.65621e+06	1.33712e+06	1382032	1.24197e+06	1.13823e+06	1.03502e+06	1.01514e+06	2 days, 1:21:58	135994	122211	106952	98389.1	96883.8	79776.4	76563.1	66643.8
2 days, 1:27:58	135989	127144	115535	106868	110207	97529	91350.7	82862.6	506303	522570	488474	548124	488182	519546	461789	430580	525523	606677	535549	563238	587080	536270	553261	566813	1.21566e+06	1.11634e+06	856190	788969	741060	630635	635943	604775	2.07015e+06	1.6564e+06	1.33187e+06	1.37625e+06	1.24048e+06	1.13768e+06	1.03351e+06	1.01506e+06	2 days, 1:27:58	136129	122207	106669	97985.9	96996.2	79970.5	76486.9	66889.6
2 days, 1:33:58	135919	127194	115165	107009	110172	97105.2	91288.2	83026.5	506596	520821	488039	548090	487765	518381	459585	429787	526346	608213	534993	563485	586558	537526	550625	564986	1.21164e+06	1.11733e+06	857161	786994	738968	630247	635777	605383	2.06254e+06	1.64811e+06	1.33169e+06	1.37265e+06	1.24048e+06	1.13111e+06	1.03236e+06	1.01193e+06	2 days, 1:33:58	135554	122456	106174	98194.5	96993.1	79758.5	76669.5	66654.8
2 days, 1:39:58	135289	126587	114964	106455	110095	97122.2	91359.6	82503	505466	519945	486061	548065	490451	517499	459117	430362	524012	604934	532306	563395	583210	538040	549987	564216	1.21369e+06	1.11721e+06	853260	786306	740192	628780	637613	605950	2.06124e+06	1.64866e+06	1.32988e+06	1.37215e+06	1.23879e+06	1.13147e+06	1.02947e+06	1.01232e+06	2 days, 1:39:58	135341	121827	106003	98103.7	97027	79985.2	76526.6	66647.4
2 days, 1:45:58	135544	126727	115173	106402	110302	97506	91034	82601.9	504315	517292	485280	545945	488296	517104	458517	429211	523698	606809	532575	564553	585079	535942	549641	564549	1.21069e+06	1.11065e+06	852152	783966	741394	626137	634538	603873	2.06442e+06	1.64633e+06	1.32511e+06	1.37483e+06	1.23322e+06	1.13191e+06	1.02606e+06	1.01209e+06	2 days, 1:45:58	135489	122543	105851	97999.3	96894.4	80325	76817.4	66702.5
2 days, 1:51:58	135482	126814	114964	106866	110382	96918.4	91039.5	82466	501134	518910	483472	546150	487039	515081	458971	426876	521010	602878	530270	561448	583344	536301	549810	563674	1.20788e+06	1.10989e+06	856637	784566	739734	627545	634153	603743	2.06202e+06	1.64948e+06	1.32091e+06	1.36839e+06	1.23152e+06	1.1309e+06	1.0245e+06	1.00613e+06	2 days, 1:51:58	135311	122321	105883	98525.8	96956.8	79574.1	76824	66667.5
2 days, 1:57:58	135059	126869	114399	106326	110311	97114.8	91139.2	82573.5	500342	514985	480250	547398	489449	514703	458006	426686	522525	603469	527254	564702	584794	535680	549226	564780	1.20274e+06	1.1137e+06	854616	780374	739041	625479	634587	602336	2.05237e+06	1.64132e+06	1.32064e+06	1.3686e+06	1.2315e+06	1.12527e+06	1.02457e+06	1.00887e+06	2 days, 1:57:58	135750	122017	105904	98292.7	97255.2	79429.1	76665.3	66762.4
2 days, 2:03:58	134619	126177	114272	106559	110030	97363.3	90844.9	82462.5	498490	514252	480091	545892	486256	514298	457722	427695	518916	604491	527496	563449	583258	532804	549661	563704	1.20445e+06	1.10866e+06	849103	782161	739107	625854	632572	602338	2.06125e+06	1.63477e+06	1.32129e+06	1.36742e+06	1.22859e+06	1.129e+06	1.0218e+06	1.00741e+06	2 days, 2:03:58	135294	122195	105658	98275.7	96681.9	79795.7	76698.6	66659.5
2 days, 2:09:58	134926	126821	114470	106831	109813	97077.9	91244	82359.8	497264	514323	480244	546772	488784	514258	455383	424251	518172	603372	524759	562153	584732	533308	548770	564215	1.20248e+06	1.11083e+06	852907	780403	734435	625931	631301	600289	2.0463e+06	1.63473e+06	1.31405e+06	1.36145e+06	1.22275e+06	1.12089e+06	1.02293e+06	1.00156e+06	2 days, 2:09:58	135587	122257	106168	98264.6	96670.8	79554.8	76571.8	66451.1
2 days, 2:15:58	134633	126686	114052	106170	110282	96662.6	91245.6	82304.5	497277	512484	478002	545198	487952	513935	455158	424611	517156	600635	523902	560895	582481	532462	549498	564210	1.20172e+06	1.10335e+06	851396	775852	733969	623919	633458	600845	2.0505e+06	1.63582e+06	1.31707e+06	1.36159e+06	1.22246e+06	1.12367e+06	1.02404e+06	1.00617e+06	2 days, 2:15:58	135458	121783	105538	98244.7	96872.8	79481.4	76747.2	66458.8
2 days, 2:21:58	134001	126552	113895	106743	110225	96962.5	90931.3	82251.9	494576	510218	476954	542586	488779	511791	456477	423583	517221	602762	524148	560377	582471	534115	549807	564018	1.20006e+06	1.10419e+06	849052	774713	733563	623596	631582	600221	2.04345e+06	1.6357e+06	1.31645e+06	1.36002e+06	1.22581e+06	1.12233e+06	1.02002e+06	1.0027e+06	2 days, 2:21:58	134800	122159	105566	97931.6	96731.4	79092.4	76564.4	66353.7
2 days, 2:27:58	134454	126424	114045	106685	109689	96532	90790	82408.1	495039	510555	476065	543180	488442	512114	453651	422093	517122	600025	521008	559292	582261	532918	550465	563556	1.19474e+06	1.10169e+06	845607	778396	733714	623052	630216	598046	2.04644e+06	1.62936e+06	1.30924e+06	1.35338e+06	1.22279e+06	1.11587e+06	1.01843e+06	997816	2 days, 2:27:58	135214	122093	105424	98104.5	96784.8	79425.8	76363.5	66492.7
2 days, 2:33:58	133881	126041	113964	106651	109966	96776	91093.1	82181.6	492145	510161	472697	543191	488362	510740	454025	423726	513534	601475	522294	561580	583429	532189	549072	563151	1.19478e+06	1.0997e+06	845703	772288	733133	618630	631570	598947	2.04828e+06	1.63079e+06	1.30843e+06	1.35647e+06	1.22144e+06	1.11827e+06	1.01817e+06	998026	2 days, 2:33:58	135053	121908	105502	98481.2	96981.3	79663.2	76937.6	66374.8
2 days, 2:39:58	133496	125619	113575	106482	109760	96736.3	90543.4	82218.5	490568	508312	471502	545099	486417	512221	451974	420387	512476	597569	520261	560247	584544	531157	548791	562496	1.18922e+06	1.09785e+06	843581	775289	730894	619763	630227	597841	2.04698e+06	1.62861e+06	1.31013e+06	1.3538e+06	1.21869e+06	1.11661e+06	1.01279e+06	1.00044e+06	2 days, 2:39:58	134298	121512	105383	97755.1	97053	79624.5	76675.5	66711.3
2 days, 2:45:58	133785	125557	113713	106108	109415	96624.5	90775.5	82375.4	489305	505488	470839	543443	488451	511831	452547	421315	512390	598218	519734	558486	584434	532161	547516	562135	1.19095e+06	1.09859e+06	844055	772084	733228	619450	630523	598102	2.0451e+06	1.62849e+06	1.30661e+06	1.35445e+06	1212448	1.11229e+06	1.0166e+06	997559	2 days, 2:45:58	134067	121530	105440	98360.5	96505.5	79317.1	76619.2	66402.6
2 days, 2:51:58	133772	125756	112982	106058	109529	96622.1	91008.4	82062	488547	507208	469564	543632	485928	508269	452214	419689	510876	599644	516421	558028	582381	532034	549330	563379	1.18493e+06	1.09659e+06	844123	773184	732063	618031	628689	596219	2.03102e+06	1.6175e+06	1.30028e+06	1.34784e+06	1.21048e+06	1.11196e+06	1.00978e+06	995883	2 days, 2:51:58	134033	121533	104790	98332.3	96899.4	79655.4	76321.9	66398.1
2 days, 2:57:58	133520	125830	112968	105998	109459	96239.8	90708.5	82087.4	489433	502989	468242	541990	487141	509647	452742	420043	512080	597664	516797	559972	583066	528517	547685	561130	1.18516e+06	1.09548e+06	842990	771226	731052	614750	628549	596846	2.03569e+06	1.61629e+06	1.30088e+06	1.34556e+06	1211568	1.10792e+06	1.00894e+06	989656	2 days, 2:57:58	133590	122106	104892	98131.5	96891.5	79196.6	76124.6	66325.5
2 days, 3:03:58	133020	125650	113339	106453	109709	96098.5	90620.3	82159.4	487854	502551	466354	541383	487640	507523	451343	417556	510548	595448	513556	557823	582252	528513	546272	562080	1.1881e+06	1.09048e+06	843084	766545	731241	614018	630245	597069	2.02775e+06	1.61433e+06	1.29728e+06	1.34898e+06	1.21279e+06	1.11044e+06	1.00944e+06	991074	2 days, 3:03:58	133080	121922	104868	98632.4	96640.6	79213.9	76584.3	66390.4
2 days, 3:09:58	133325	125915	113319	106577	109728	96592	90857.8	81750.2	484741	501874	465039	542515	487424	509264	448588	416928	509420	596470	512178	559693	581944	528025	546619	561833	1.18419e+06	1.08721e+06	842291	769466	728602	613525	631953	597388	2.02915e+06	1.61164e+06	1.29471e+06	1.34559e+06	1.20572e+06	1.10319e+06	1.00875e+06	986858	2 days, 3:09:58	133377	122105	104770	98687.4	96656.5	79428.7	76563.8	66298.5
2 days, 3:15:58	133030	125026	112649	106394	109706	96287.3	90837.7	82073.9	484952	502279	464070	541658	485822	507475	450851	418198	506731	594168	510916	556021	580995	530018	546418	560379	1.17784e+06	1.08915e+06	837267	765216	731537	612927	630721	597317	2.02488e+06	1.61789e+06	1.29768e+06	1.34475e+06	1.20655e+06	1.10153e+06	1.00569e+06	987353	2 days, 3:15:58	132624	121472	104707	98786.2	96588.6	79395.5	76506.9	66220.8
2 days, 3:21:58	132805	124982	112602	106315	109052	96123.6	90242.7	81794	482405	500059	463915	542492	485949	506791	448839	417416	506494	595800	510131	557904	584002	527542	546647	561861	1.18221e+06	1.08459e+06	836674	767854	730523	614132	631546	597568	2.02948e+06	1.60644e+06	1.28993e+06	1.34049e+06	1.20809e+06	1.10473e+06	1.00288e+06	986196	2 days, 3:21:58	133546	121217	104912	98623.7	96978.1	79299	76374.2	66215.7
2 days, 3:27:58	132469	125305	112513	106108	109487	96114.7	90785.2	81880.1	481435	497958	462586	539922	485333	506470	447333	414694	505132	593474	507696	556171	582501	528990	547109	561314	1.17911e+06	1.08672e+06	836383	766933	727331	613724	629391	594619	2.02918e+06	1.60276e+06	1.29034e+06	1.33539e+06	1.20165e+06	1.10047e+06	1.00597e+06	983994	2 days, 3:27:58	132255	121527	104383	98814.9	96789.8	79157.3	76663.2	66228.5
2 days, 3:33:58	132185	125262	112293	106136	109295	96257.2	90188.6	81639.6	481441	498436	459439	538534	485507	506470	447818	416581	503761	594453	506590	558458	581431	526389	546623	560699	1.17566e+06	1.08597e+06	838731	765256	727195	612153	630140	596048	2.02241e+06	1.60842e+06	1.28678e+06	1.33374e+06	1.20292e+06	1.09525e+06	1.00456e+06	983716	2 days, 3:33:58	133040	121240	104649	98547.1	96495.7	79610.1	76110.9	66398.8
2 days, 3:39:58	132257	125428	112362	106365	109045	96372.3	90491.9	81738.3	480003	497321	458217	541047	485391	504345	447187	415652	504381	591826	507378	557974	583013	527815	546959	561590	1.17158e+06	1.07958e+06	837825	760898	729893	610322	627991	594011	2.01672e+06	1.59892e+06	1.28871e+06	1.33221e+06	1.20021e+06	1.09363e+06	998231	983669	2 days, 3:39:58	132359	121412	104216	98660.6	97022	79310.8	76737	66408.8
2 days, 3:45:58	132155	125127	112044	106457	109438	95699.2	90133.2	81471.7	479507	495222	457153	540884	484808	504207	446536	413575	501421	590808	506776	557449	579957	528090	547564	561459	1.17183e+06	1.0787e+06	832178	759541	724821	608594	626803	592704	2.01287e+06	1.60451e+06	1.28694e+06	1.33527e+06	1.19895e+06	1.09698e+06	998267	982289	2 days, 3:45:58	132797	120916	104313	98462.3	96484.3	79187.6	76696.5	66208.3
2 days, 3:51:58	131858	124853	112423	106271	109033	95753.9	90627.3	81557.7	476040	493919	456518	539994	483421	503491	446595	411726	501359	589912	504051	555739	580580	524918	547185	560297	1.17204e+06	1.08208e+06	831548	758190	724587	607491	627028	592346	2.01116e+06	1.59646e+06	1.28167e+06	1.328e+06	1.19878e+06	1.08978e+06	999344	980051	2 days, 3:51:58	132353	121351	104246	98802.6	96839.2	79097.2	76841.6	66571.7
2 days, 3:57:58	132006	124994	111772	106320	109355	96089.4	90528.6	81815.1	476502	491175	455064	536855	482938	502643	445726	412299	500864	589122	503635	555231	582581	526783	544514	559878	1.16823e+06	1.07628e+06	832141	760919	726432	609913	626759	592184	2.01369e+06	1.59427e+06	1.28517e+06	1.32514e+06	1.19348e+06	1.09404e+06	992015	981024	2 days, 3:57:58	132393	120974	104199	98332.6	96570.5	79216.6	76600.7	66217.6
2 days, 4:03:58	131180	124383	112106	106446	109039	95617.7	90191.2	81277.8	475340	492831	453928	536613	482298	504004	443252	410545	499073	591351	503329	557133	579012	524457	543565	559056	1.16547e+06	1.07344e+06	833478	759610	727162	607592	627304	592549	2.01174e+06	1.58922e+06	1.27743e+06	1.32695e+06	1.19216e+06	1.09225e+06	991980	978588	2 days, 4:03:58	132266	121075	103892	99123	96604.6	79430.2	76626.5	65880
2 days, 4:09:58	130974	124456	111955	105842	108833	95594.6	90152.4	81231.2	475026	491579	453136	537021	482678	502231	442588	409611	500844	590218	499897	552630	583337	523384	544564	558810	1.16572e+06	1.07183e+06	829158	756499	724286	606744	628486	591661	2.00811e+06	1.5946e+06	1.27779e+06	1.3189e+06	1.18722e+06	1.08443e+06	989221	978461	2 days, 4:09:58	132213	121352	104185	99132.3	96895.7	79419.9	76090.1	66085.8
2 days, 4:15:58	131257	124532	111957	106280	109235	95429.9	90184.4	81650.6	472487	490318	451596	538873	482457	500448	441654	410790	497074	590052	500854	553335	579025	524494	542809	557374	1.16128e+06	1.07037e+06	829455	754858	723258	605176	627161	590932	2.00594e+06	1.58655e+06	1.27352e+06	1.32292e+06	1.1917e+06	1.08454e+06	989440	971143	2 days, 4:15:58	132034	121627	104018	99073.5	96812.5	79206.3	76587.6	66384.1
2 days, 4:21:58	130996	124148	111276	105906	109243	95951.9	90501.4	81563.9	471601	488406	450289	536737	481626	500928	441070	408646	497688	589871	497577	554121	578692	523526	543063	558768	1.15816e+06	1.07366e+06	831260	753670	724533	604155	627713	591845	1.99871e+06	1.58654e+06	1.26925e+06	1.31507e+06	1.18862e+06	1.08065e+06	986441	974502	2 days, 4:21:58	131636	120928	104009	99236.8	96866.3	79381	76936	66208.1
2 days, 4:27:58	130783	124273	111254	106072	109074	95530.4	90127	81449.7	471557	488299	450695	536917	481473	499213	440962	408580	496379	587716	497765	552945	580760	522351	543297	558979	1.1618e+06	1.0664e+06	830435	752662	724435	605763	628587	591388	1.99741e+06	1.58438e+06	1.27338e+06	1.31756e+06	1.18755e+06	1.08295e+06	985071	971950	2 days, 4:27:58	131437	120355	103488	98888	96505.5	78859.6	76632.1	66198.2
2 days, 4:33:58	130235	124076	111266	105787	108856	95788	89892.1	81269.8	469723	487542	449598	535368	481152	500072	439669	409093	493668	584860	494572	554221	582020	521063	541813	557427	1.15848e+06	1.06824e+06	824644	750841	725321	604840	626804	590053	1.99765e+06	1.58205e+06	1.26886e+06	1.31626e+06	1.18273e+06	1.07645e+06	986794	970464	2 days, 4:33:58	131466	121310	103562	98829.6	96760.3	79078.9	76636.2	66207.3
2 days, 4:39:58	130185	124333	111377	106019	108446	95719.8	90299.2	81209.7	467099	486330	447182	537276	483877	498889	439403	406053	494668	587295	495122	553512	582156	523873	544614	558385	1.15871e+06	1.06765e+06	824798	753695	724188	604066	625135	588032	1.99254e+06	1.57874e+06	1.26845e+06	1.31497e+06	1.18341e+06	1.07801e+06	984328	970074	2 days, 4:39:58	131492	121004	104137	99455.5	96615.1	79029.9	76846	66368.1
2 days, 4:45:58	130463	124487	111116	106250	108996	95329.5	89923.6	80926.1	465085	482838	448688	536796	481646	498136	439489	406507	491499	587078	493144	552640	580362	521178	542183	557830	1.15363e+06	1.06702e+06	828270	751292	721861	600369	625046	588977	1.98998e+06	1.5777e+06	1.26073e+06	1.30763e+06	1.1795e+06	1.07662e+06	979647	967092	2 days, 4:45:58	131531	121293	103642	99642.6	96814.9	79218.4	76629.1	66174.8
2 days, 4:51:58	129912	123808	111000	106326	108446	95576.6	90187.2	81271.9	466156	483133	446014	533926	481876	497423	439671	406138	492458	582449	492452	553916	578874	522029	543158	558030	1.15059e+06	1.06332e+06	822811	750048	720450	601731	627337	589415	1.98778e+06	1.57678e+06	1.26368e+06	1.30657e+06	1.17357e+06	1.07707e+06	979620	964924	2 days, 4:51:58	131193	120614	103481	99718	96712.8	78901.3	77251.8	66346.2
2 days, 4:57:58	130377	124326	111203	105763	108375	95313.6	89737.6	81226.7	465031	482131	444527	533346	483140	497608	438914	406417	490553	584438	490313	552352	581780	520768	542664	558137	1.15197e+06	1.06062e+06	822027	750263	723931	600908	628790	589422	1.98798e+06	1.56783e+06	1.26218e+06	1.30668e+06	1.17599e+06	1.06957e+06	978681	961498	2 days, 4:57:58	131291	120687	103437	99629.1	97026.3	79151.2	76786	66029.5
2 days, 5:03:58	129577	123656	110851	106038	108844	95322.4	89950.4	81068.8	461747	482392	444443	532378	480995	499111	436646	404540	489950	583641	489082	551636	582179	521799	543716	558299	1.15061e+06	1.05631e+06	823553	749686	721097	601313	625117	587991	1.98132e+06	1.5656e+06	1.25882e+06	1.30065e+06	1.17317e+06	1.06942e+06	976392	961108	2 days, 5:03:58	130645	120447	103140	99522.4	96894.8	78840.9	76995.6	65945.3
2 days, 5:09:58	130066	123849	110833	105792	108272	94961.9	89710.5	81137.1	461737	478695	442264	535732	481825	498288	438401	404384	490316	583466	487984	552446	581022	520788	541016	556125	1.14674e+06	1.05724e+06	820987	744457	722642	600723	626299	586857	1.98105e+06	1.56745e+06	1.25239e+06	1.3027e+06	1.17478e+06	1.06873e+06	976429	959300	2 days, 5:09:58	130778	120542	103105	99568.7	96908.2	78612.6	76943.3	66119.4
2 days, 5:15:58	129512	124074	110286	105994	108321	95300.4	89760.7	81047.3	461924	479103	442189	534786	481476	495711	436718	402620	487997	581477	487178	548862	578415	519637	542292	556559	1.14245e+06	1.05263e+06	820471	745862	720613	598387	626022	587268	1.98494e+06	1.56033e+06	1.25279e+06	1.30006e+06	1.17115e+06	1.06651e+06	975893	961630	2 days, 5:15:58	130570	120855	103263	99524.7	96827.6	79096.4	76618.5	66161.9
2 days, 5:21:58	128968	123646	110209	106206	108703	95195.3	90194.7	80819.7	459069	478689	440969	534902	483148	496033	435002	401427	487415	579510	485753	550862	578314	519304	541854	556659	1.1429e+06	1.05058e+06	818902	743318	720990	598821	625731	587421	1.9751e+06	1.56169e+06	1.24874e+06	1.30219e+06	1.16458e+06	1.06898e+06	974872	959826	2 days, 5:21:58	130914	121017	102693	100188	96595.5	78829.4	77166.2	66100.8
2 days, 5:27:58	128873	123370	110610	106386	108421	95228.5	89847.1	80988.1	459305	478517	439377	532969	481247	496931	437020	401414	485409	579272	486928	549789	579892	519332	540877	556102	1.13918e+06	1.05318e+06	822112	744658	719533	597247	628532	588084	1.97412e+06	1.55832e+06	1.24997e+06	1.29587e+06	1.16447e+06	1.06502e+06	968241	956468	2 days, 5:27:58	130842	121040	103144	100414	96937.6	78682	76791.8	66345.4
2 days, 5:33:58	129145	123419	109856	106285	108167	94919.1	90055.9	80900.2	457690	476495	438816	533063	482245	496148	436036	400340	486373	578704	485780	549267	580410	519044	540173	555416	1.13943e+06	1.05298e+06	820226	742648	720671	596120	625992	587011	1.97657e+06	1.55653e+06	1.24653e+06	1.29482e+06	1.16145e+06	1.06216e+06	967368	955018	2 days, 5:33:58	130259	120411	102730	99834.5	96547.6	78625	76918	65814.6
2 days, 5:39:58	128834	123698	109906	105894	108753	95248.7	89747.5	80680.4	456467	474033	436718	533515	480645	495956	433808	400694	484652	580563	482037	548120	582069	518499	541315	556562	1.13441e+06	1.04653e+06	816303	741276	720188	594361	626285	585993	1.96788e+06	1.54987e+06	1.24674e+06	1.29274e+06	1.16066e+06	1.05798e+06	965601	953999	2 days, 5:39:58	129835	120070	102723	99997.7	97032.9	79039.1	77267.6	66031.6
2 days, 5:45:58	128719	123594	109908	106430	108553	95259.6	89927.3	80790.8	456595	472929	435956	532226	482798	493779	434268	399946	484917	577244	480507	548021	579522	518516	540908	554714	1.13895e+06	1.0448e+06	819206	739751	717810	596432	627731	586644	1.96331e+06	1.55685e+06	1.24659e+06	1.29298e+06	1.16484e+06	1.05756e+06	965078	948261	2 days, 5:45:58	129651	120617	102730	99871.3	97437.9	78672.9	77032.1	66041.7
2 days, 5:51:58	128778	122965	109742	106151	108463	94856.7	89853.9	80584.6	455999	473802	435631	531885	481421	495406	434307	400066	481362	578651	481614	546460	580760	518020	538983	553889	1.13491e+06	1.04332e+06	814933	739989	720177	592832	626395	584576	1.96568e+06	1.55191e+06	1.24532e+06	1.29059e+06	1.16084e+06	1.05913e+06	963409	951747	2 days, 5:51:58	129821	120227	102681	100146	96992.8	78872.4	77272.2	66106.2
2 days, 5:57:58	128719	123094	109980	106052	108497	94899.4	89836	80466.4	452503	471902	435869	531391	481010	493450	431926	398698	480881	576510	478998	548176	579301	514849	539453	553321	1.1322e+06	1.04649e+06	818425	737479	721300	592255	625101	584892	1.96079e+06	1.54807e+06	1.24233e+06	1.28443e+06	1160650	1.05577e+06	964916	951404	2 days, 5:57:58	129902	119785	102870	99729.4	96671.2	79025.5	77019.7	65978.2
2 days, 6:03:58	128342	122800	109908	106296	108457	94723.8	89928.7	80518.9	452231	471680	434393	530282	480928	493537	432082	398362	480111	576061	478293	548943	577877	514469	538419	554063	1.13267e+06	1.04214e+06	815255	738946	718564	593750	625891	584401	1.96157e+06	1.54166e+06	1.23657e+06	1.28172e+06	1.15221e+06	1.05249e+06	962435	949528	2 days, 6:03:58	130107	120231	102255	99984.4	97022.5	78859.4	76690.6	65791.6
2 days, 6:09:58	127599	122865	109817	105767	108455	94818.5	89680.2	80416.8	451852	471216	431767	532877	483749	494106	431924	396366	478446	576625	476950	548937	578932	514979	540839	555504	1.13104e+06	1.04242e+06	816968	736172	720635	590399	625530	584336	1.96111e+06	1.5428e+06	1.23752e+06	1.28401e+06	1.15581e+06	1.05311e+06	962029	942909	2 days, 6:09:58	129385	120229	102415	99836.6	96599.8	78901.6	76901.3	65571.6
2 days, 6:15:58	127493	122919	109623	106391	108320	94601.1	89854	80278	449367	468557	431452	531946	482536	493251	431550	397497	478761	575752	476636	546743	578298	514526	539332	554271	1.12804e+06	1.04104e+06	811548	734480	717321	591035	624802	583975	1.95442e+06	1.5395e+06	1.23251e+06	1.28318e+06	1.15185e+06	1.05343e+06	958192	942599	2 days, 6:15:58	129234	119474	102346	100335	96773.6	79010.8	77011.7	65699.5
2 days, 6:21:58	127870	122456	109718	106388	108210	94620.7	89682.9	80603	449890	468702	430850	531724	484174	493770	430992	395594	478177	576841	476563	547972	580869	514724	539236	553910	1.12722e+06	1.03758e+06	811089	732903	716375	589559	626975	583021	1.94885e+06	1.53211e+06	1.23197e+06	1.28005e+06	1.15172e+06	1.05222e+06	958760	941908	2 days, 6:21:58	129013	120066	102258	100034	96748.4	78763.8	76793.9	65692
2 days, 6:27:58	127314	122870	109445	105798	108026	94628.6	89821.7	80614.3	448483	466704	430451	529790	483110	490521	429823	394313	476941	572951	474824	546755	581112	513645	538549	553094	1.12198e+06	1.03817e+06	810948	734939	718083	588749	625894	582244	1.95332e+06	1.53233e+06	1.23392e+06	1.27414e+06	1.14815e+06	1.051e+06	955261	938250	2 days, 6:27:58	128835	119465	101759	99870.5	96938.7	78716.4	76782.9	65657.8
2 days, 6:33:58	127541	122385	108985	105839	107811	94702.3	89389.2	80176.9	446727	468834	429331	530110	481614	491434	431247	394334	477382	575254	473942	546581	578462	512774	538306	553084	1.12019e+06	1.03305e+06	811927	732769	716689	588672	624202	580900	1.94854e+06	1.53199e+06	1.22945e+06	1.27611e+06	1.1449e+06	1.04306e+06	952617	937534	2 days, 6:33:58	128423	119407	101905	99513.3	96747.8	78880.2	76912.5	65607.7
2 days, 6:39:58	127288	122844	109281	106480	107900	94374.7	89416	80397.2	447094	467117	428816	530515	483241	491820	428353	393759	474135	574876	472347	546208	580874	512134	537974	552518	1.11581e+06	1.03403e+06	812233	729988	719004	588803	627206	582598	1.9481e+06	1.52563e+06	1.22688e+06	1.27024e+06	1.14794e+06	1.0456e+06	952357	939673	2 days, 6:39:58	127866	119330	101437	100671	96249.2	78322.1	76976.5	65874.1
2 days, 6:45:58	127063	122037	109090	106263	107813	94463.7	89765.8	80266.1	447831	464671	428122	528049	484422	490039	429554	394116	474544	573371	471346	546716	581437	512764	537636	552091	1.11651e+06	1.02842e+06	809704	728743	716869	586248	623542	579905	1.93921e+06	1.52467e+06	1.22737e+06	1.26587e+06	1.14329e+06	1.04671e+06	953647	934262	2 days, 6:45:58	128638	118594	101459	100218	96643.7	78705.1	76736.7	65664.2
2 days, 6:51:58	126614	122572	109044	106208	107832	94447	89640.3	80247	446942	466227	426413	530836	485284	490110	428723	392685	473183	573327	471191	543981	579042	513056	537660	552646	1.11149e+06	1.03106e+06	806716	727001	715483	586167	625305	581448	1.9341e+06	1.52053e+06	1.22262e+06	1.26588e+06	1.14244e+06	1.04037e+06	952233	935793	2 days, 6:51:58	128108	118964	101203	99429.1	96406.8	77889.8	76765.4	65298.1
2 days, 6:57:58	126975	122486	108804	106371	108067	94494.6	89293.2	80007.5	445896	465643	427712	530989	485126	490089	427110	391992	471655	570050	469142	543567	577983	511664	537285	552971	1.11327e+06	1.02827e+06	810728	727091	718146	584859	625440	581672	1.94354e+06	1.52007e+06	1.22237e+06	1.26272e+06	1.14132e+06	1.04377e+06	950995	935413	2 days, 6:57:58	127586	118846	101359	100001	96167.9	78479.1	76353.6	65529.5
2 days, 7:03:58	126327	121841	108514	105914	108358	94330.8	89453.7	79897.7	443951	462164	424551	529883	485748	491031	429072	391573	470899	572043	468061	545963	578965	511139	536772	550920	1.10824e+06	1.02672e+06	809924	725902	718916	584627	624035	579282	1.93018e+06	1.5161e+06	1.21844e+06	1.26054e+06	1.13749e+06	1.0412e+06	944934	933109	2 days, 7:03:58	127848	118644	101074	99546.7	96181.8	78322.7	76425.1	65454.3
2 days, 7:09:58	126613	121686	108337	105918	107819	94772	89372.2	79891.8	444322	462357	424251	530065	486965	490520	428210	392165	469137	569165	468127	545442	580775	510149	536995	552659	1.10849e+06	1.02538e+06	805278	723642	714501	581751	624479	579501	1.93173e+06	1.51407e+06	1.22052e+06	1.26011e+06	1.14238e+06	1.03716e+06	943108	928741	2 days, 7:09:58	127410	118884	100839	99561.6	96174.7	77893.4	76460.9	65055.5
2 days, 7:15:58	126521	121979	108857	106205	108333	94538	89020.2	79788.9	442149	462230	424518	531364	484238	488821	427302	390999	470655	570071	465988	543672	579803	510160	539131	553167	1.10901e+06	1.02287e+06	803738	724963	717505	582702	626427	579554	1.93087e+06	1.51211e+06	1.21396e+06	1.2592e+06	1.13515e+06	1.03671e+06	945060	931817	2 days, 7:15:58	126619	118937	100624	99294.6	96297	78126.7	76482.3	65007.4
2 days, 7:21:58	126271	122050	108766	106498	107702	94557.7	89541.4	79985.8	440979	463088	423132	529800	485787	489499	427887	390260	467712	567816	466331	541872	579514	511638	537233	551979	1.10859e+06	1.02227e+06	805076	720602	717163	582227	625690	579064	1.92031e+06	1.50708e+06	1.21895e+06	1.2585e+06	1.13769e+06	1.03743e+06	943506	927789	2 days, 7:21:58	126930	117679	100582	99540.5	95814.5	77727	76352.8	64869.3
2 days, 7:27:58	125630	121778	108154	106394	107852	94576.3	89127.5	80076.6	441289	462663	423320	531117	485494	490173	425301	389687	468515	567457	463345	541931	578143	509814	536565	551093	1.10065e+06	1.01853e+06	806922	724104	716169	581141	624939	579598	1.92058e+06	1.50915e+06	1.21152e+06	1.25332e+06	1.13435e+06	1.03655e+06	941140	928286	2 days, 7:27:58	126600	118489	100685	99572.8	95686.2	78209.2	76150.5	64868.2
2 days, 7:33:58	125401	121728	108584	106226	107837	94348.3	89326.2	79919.5	440190	460708	422453	529200	486766	489505	426873	389391	467284	566330	464370	542842	579235	510352	535317	550439	1.10026e+06	1.01459e+06	805291	721301	715541	578302	626213	580082	1.91751e+06	1.504e+06	1.20933e+06	1.25192e+06	1.1357e+06	1.03224e+06	937704	923658	2 days, 7:33:58	125964	118547	100453	99849.5	96026.1	77552.1	75918.7	64920.1
2 days, 7:39:58	125920	121115	108082	106268	107680	94595	89377.9	80033.2	441834	461476	421952	531251	486633	489751	425429	389740	466613	564968	463394	543595	579221	509269	535388	549327	1.10119e+06	1.01184e+06	800806	721490	713227	578678	625663	578807	1.92138e+06	1.50449e+06	1.20904e+06	1.25297e+06	1.13244e+06	1.03212e+06	941941	924376	2 days, 7:39:58	126253	118017	100296	99505.1	95936.4	77810.6	76128.8	64942.3
2 days, 7:45:58	125483	121342	107825	106092	107865	94469.9	89047.8	79969.6	440655	460153	421604	529944	488265	488713	426831	387876	463276	564741	463077	543662	578705	507799	534930	550657	1.09283e+06	1.01467e+06	801416	716272	714544	575811	624885	577812	1.9195e+06	1.49432e+06	1.20863e+06	1.25189e+06	1.13048e+06	1.03277e+06	937779	922361	2 days, 7:45:58	126254	117813	100250	99892.8	95951.8	77747.7	76157.5	65122.1
2 days, 7:51:58	125305	121231	108197	106603	108011	94541.7	89329.3	79572.2	439229	458125	419333	528216	487961	489175	426760	387346	462178	566430	462522	543152	579050	506606	535876	549358	1.0898e+06	1.01191e+06	801187	715865	712692	576479	622590	574863	1.9133e+06	1.49773e+06	1.20708e+06	1.24596e+06	1.12836e+06	1.02933e+06	937956	922731	2 days, 7:51:58	125865	117738	100151	99957.3	96260.6	77785.9	76021.1	64873.1
2 days, 7:57:58	125174	121062	107802	106370	107843	94319.1	88777.8	79781.7	439528	458182	419829	529770	489854	488608	426653	388118	462343	565584	459636	543222	581523	508099	535277	549737	1.08656e+06	1.00897e+06	802194	714168	715750	574861	624970	576958	1.91111e+06	1.49342e+06	1.20709e+06	1.24363e+06	1.13064e+06	1.02612e+06	933299	920272	2 days, 7:57:58	125975	117786	100342	99537.5	95719.5	77699.2	76273.4	64583.2
2 days, 8:03:58	124719	120643	107972	106434	108146	94160.3	88935.6	79573.5	438705	459118	418277	530108	489539	489320	425371	387684	461843	562807	459705	543205	580472	506756	537249	551003	1.09052e+06	1.00344e+06	800677	715474	715732	572936	624495	577016	1.90282e+06	1.49427e+06	1.20646e+06	1.23974e+06	1.13084e+06	1.02894e+06	934283	920907	2 days, 8:03:58	125422	117686	99945.9	99835.6	96059.8	77826.6	76214.2	64754.9
2 days, 8:09:58	124977	121024	107404	106094	107670	94364.8	89166	79356.6	437826	458063	418965	530511	491672	489268	423764	388564	459806	561500	458340	540403	581659	508121	537342	551509	1.08253e+06	1.00624e+06	800128	713486	714774	573919	623263	574411	1.90378e+06	1.48845e+06	1.20224e+06	1.24179e+06	1.12384e+06	1.02432e+06	935683	915961	2 days, 8:09:58	125577	117992	100037	99870.9	95759	77786.9	75807.7	64912
2 days, 8:15:58	124197	120335	107896	106462	107786	93941.6	88557.4	79493.8	438995	455892	417821	529133	492845	489263	426037	387681	459283	563033	458441	540630	579950	507773	535859	549293	1.08447e+06	1.00582e+06	799100	710663	712438	572411	624333	575840	1.89859e+06	1.48584e+06	1.20493e+06	1.23815e+06	1.12801e+06	1.02523e+06	932687	914539	2 days, 8:15:58	124930	117889	99657.8	100158	96013.1	77953.5	76186.2	64728
2 days, 8:21:58	123984	120403	107916	106203	107418	94404.2	88608.4	79536.8	437125	455202	417453	529988	492040	490394	424324	387104	456297	561269	457086	541959	580741	507888	534599	548605	1.07928e+06	1.00016e+06	800084	709246	711424	568183	620676	573352	1.89408e+06	1.48058e+06	1.20308e+06	1.23545e+06	1.12762e+06	1.02125e+06	932974	913075	2 days, 8:21:58	125322	117449	100151	99789.2	95952.4	77636.6	76032.3	64724.2
2 days, 8:27:58	123800	120168	107675	106329	107543	93961.4	88505.1	79403.5	437914	456128	416593	532053	492720	488992	425083	387032	456838	560513	455909	540627	581809	505869	537555	550210	1.07632e+06	996273	796446	708476	715319	567254	622368	574176	1.89995e+06	1.47397e+06	1.20604e+06	1.23626e+06	1.12408e+06	1.02693e+06	926224	911235	2 days, 8:27:58	125194	117787	99734.6	100169	95587.8	77486.8	76085.8	64596.8
2 days, 8:33:58	123848	119664	107334	106084	107766	94022.1	88810.1	79497.1	438521	454328	417541	531409	494997	488408	424129	387136	453900	560349	455343	541519	580674	506189	536755	549073	1.07533e+06	994782	796343	706323	712062	565699	620120	573078	1.89469e+06	1.47152e+06	1.20292e+06	1.23171e+06	1.12332e+06	1.02544e+06	925232	912220	2 days, 8:33:58	125036	117455	99644	99800.2	96177.2	77543.5	75953	64745.3
2 days, 8:39:58	124108	119589	107357	106488	107714	93922.6	88630.3	79238.9	437075	454725	417126	531876	495532	489403	424054	385974	453678	557475	453805	539885	582180	504663	536032	550293	1.06801e+06	996514	797809	705470	711096	567292	620703	571430	1.88897e+06	1.46999e+06	1.2038e+06	1.22948e+06	1.11902e+06	1.02227e+06	928887	912319	2 days, 8:39:58	124830	118200	99853.9	100357	95798.5	77910.7	76252.8	64692.2
[truncated: 155 more columns]

## Sheet: Fig. 2c
												Fig. 2c	The peak fluorescence intensity of each QS variant in the library.
	PCG07	PCG02	PCG01	PCG06	PCG05	PCG03	PCG08	PCG04	PCG12	PCG18	PCG17	PCG13	PCG16	PCG15	PCG11	PCG14	PCG22	PCG28	PCG23	PCG26	PCG25	PCG27	PCG21	PCG24	PCG33	PCG34	PCG36	PCG35	PCG37	PCG32	PCG38	PCG31	PCG43	PCG44	PCG46	PCG47	PCG45	PCG42	PCG48	PCG41
1	315415	269951	245450	219687	240565	167011	161135	142949	1216777	1133746	1081418	989615	1013127	959827	872268	836602	1166292	1175529	1132435	1081824	1074011	1027965	960713	885027	2597776	2478421	2032488	1763673	1719053	1599278	1354463	1.32779e+06	4111863	3583382	3274051	3192939	2847271	2703572	2325837	2158248
2	312314	268687	257444	223215	227718	168457	155944	122533	1100186	1044423	975616	913874	886340	877652	809420	772563	1387468	1311812	1229943	1195219	1152551	1131050	1052952	964732	2755788	2534885	2124898	1761030	1759225	1610090	1478232	1436867	3845991	3432195	3105527	3024385	2700557	2609270	2314254	2236501
3	345505	295901	269306	245932	258650	209172	195366	155633	998408	1002164	932819	854920	874951	847774	772942	737794	1294508	1262005	1189774	1168871	1137694	1106907	1014654	937834	2642472	2450433	1969710	1736595	1685675	1585924	1370067	1347908	3987328	3542049	3208880	3107509	2819182	2690332	2349320	2294903
Ave	324411	278180	257400	229611	242311	181547	170815	140372	1.10512e+06	1060111	996618	919470	924806	895084	818210	782320	1282756	1249782	1.18405e+06	1148638	1.12142e+06	1.08864e+06	1.00944e+06	929198	2.66535e+06	2487913	2.04237e+06	1753766	1.72132e+06	1.59843e+06	1.40092e+06	1.37085e+06	3.98173e+06	3.51921e+06	3.19615e+06	3.10828e+06	2.789e+06	2.66772e+06	2.3298e+06	2229884
STD	18333.3	15360.1	11928.1	14243.8	15539.7	23935.2	21419.6	16699.8	109268	67179.2	76493.3	67521.6	76699.9	58024.9	50243	50121.3	111055	68958.8	49005.3	59343.4	41722.9	53915.4	46340.1	40548.3	81451.5	43018.7	78064.1	14929.1	36827.3	12105.3	67406.6	58047.9	133024	78138.6	84979.8	84279.6	77873.7	51054.2	17866.4	68567.4

## Sheet: Fig. 2d
Fig. 2d	Triggering OD for each of QS variant in the library.
	PQS07	PQS02	PQS01	PQS06	PQS05	PQS03	PQS08	PQS04	PQS12	PQS18	PQS13	PQS16	PQS15	PQS17	PQS11	PQS14	PQS22	PQS28	PQS23	PQS26	PQS25	PQS27	PQS21	PQS24	PQS33	PQS34	PQS36	PQS35	PQS37	PQS32	PQS38	PQS31	PQS43	PQS44	PQS46	PQS47	PQS45	PQS42	PQS48	PQS41
	1.238	1.145	1.244	1.307	1.41	1.267	1.346	1.477	0.937	0.875	0.899	0.907	0.925	0.919	0.926	0.939	0.929	0.886	0.907	0.928	0.975	0.976	0.996	0.978	0.755	0.84	0.757	0.818	0.822	0.851	0.82	0.815	0.627	0.699	0.704	0.662	0.782	0.732	0.764	0.769
	1.183	1.109	1.268	1.346	1.342	1.306	1.377	1.478	0.961	0.898	0.924	0.933	0.923	0.955	0.958	0.99	0.948	0.875	0.915	0.92	0.892	0.902	0.933	0.97	0.711	0.719	0.767	0.744	0.745	0.796	0.795	0.82	0.653	0.692	0.729	0.719	0.72	0.774	0.801	0.786
	1.168	1.112	1.207	1.279	1.305	1.311	1.363	1.355	0.958	0.901	0.931	0.93	0.943	0.95	0.962	1.002	0.958	0.892	0.868	0.902	0.906	0.905	0.881	0.971	0.735	0.742	0.736	0.761	0.795	0.827	0.794	0.817	0.662	0.677	0.717	0.728	0.7	0.76	0.785	0.785
Ave	1.19633	1.122	1.23967	1.31067	1.35233	1.29467	1.362	1.437	0.952	0.891333	0.918	0.923333	0.930333	0.941333	0.948667	0.977	0.945	0.884333	0.896667	0.916667	0.924333	0.927667	0.936667	0.973	0.733667	0.767	0.753333	0.774333	0.787333	0.824667	0.803	0.817333	0.647333	0.689333	0.716667	0.703	0.734	0.755333	0.783333	0.78
STD	0.0141748	0.00680686	0.0305256	0.0335167	0.0248872	0.00836881	0.0083865	0.0855053	0.00458258	0.00494788	0.00650641	0.00494788	0.0101178	0.00691483	0.00684214	0.0125033	0.00680686	0.00851361	0.0236886	0.00957621	0.016215	0.014033	0.0311347	0.00152753	0.013488	0.0240069	0.0155361	0.0152036	0.0269286	0.0172637	0.00493288	0.00164429	0.0073962	0.00800231	0.00702641	0.0126623	0.017088	0.00971444	0.00975439	0.00321455

## Sheet: Fig. 3b
Fig. 3b	Fluorescence profiles for eGFP, mCherry and mOrange2 in the strain containing the designed QS circuit.
	eGFP					mCherry					mOrange2
Time (h)	1	2	3	Ave	STD	1	2	3	Ave	STD	1	2	3	Ave	STD
0	0.001	0.001	0.001	0.001	0	0.018	0.01	0.014	0.014	0.004	0.001	0.015	0.018	0.011	0.009
1	0	0	0	0	0	0.015	0.008	0	0.008	0.008	0.019	0.019	0.023	0.02	0.002
2	0	0.001	0.001	0.001	0.001	0.019	0.009	0.003	0.01	0.008	0.007	0	0.013	0.007	0.006
3	0.001	0.002	0.001	0.001	0	0.014	0.01	0.012	0.012	0.002	0.018	0.018	0	0.012	0.011
4	0.003	0.002	0.003	0.003	0.001	0.01	0.01	0.014	0.011	0.002	0.018	0.027	0.027	0.024	0.005
5	0.009	0.005	0.006	0.006	0.002	0.007	0.014	0.011	0.011	0.004	0.018	0.018	0.017	0.018	0.001
6	0.034	0.025	0.032	0.03	0.005	0.01	0.008	0.003	0.007	0.004	0.009	0.002	0.01	0.007	0.004
7	0.083	0.053	0.07	0.069	0.015	0.012	0.035	0.014	0.021	0.013	0	0.008	0.016	0.008	0.008
8	0.15	0.111	0.148	0.136	0.022	0.014	0.06	0.039	0.037	0.023	0.008	0.01	0.011	0.009	0.002
9	0.278	0.183	0.282	0.248	0.056	0.088	0.126	0.088	0.101	0.022	0.017	0.008	0.059	0.028	0.028
10	0.427	0.291	0.472	0.396	0.094	0.18	0.276	0.165	0.207	0.06	0.061	0.098	0.074	0.078	0.019
11	0.621	0.474	0.682	0.592	0.107	0.351	0.42	0.342	0.371	0.043	0.125	0.179	0.155	0.153	0.027
12	0.781	0.633	0.811	0.742	0.095	0.511	0.606	0.515	0.544	0.053	0.155	0.317	0.219	0.23	0.082
13	0.872	0.741	0.886	0.833	0.08	0.619	0.748	0.62	0.662	0.074	0.266	0.384	0.322	0.324	0.059
14	0.918	0.831	0.935	0.895	0.056	0.696	0.789	0.751	0.745	0.047	0.307	0.47	0.442	0.406	0.087
15	0.954	0.89	0.964	0.936	0.04	0.78	0.845	0.835	0.82	0.035	0.405	0.58	0.495	0.493	0.087
16	0.986	0.929	0.985	0.966	0.033	0.846	0.928	0.884	0.886	0.041	0.533	0.596	0.556	0.562	0.032
17	0.991	0.956	1	0.982	0.023	0.887	0.967	0.929	0.927	0.04	0.584	0.67	0.654	0.636	0.046
18	1	0.974	0.996	0.99	0.014	0.931	0.943	0.964	0.946	0.016	0.648	0.714	0.73	0.698	0.043
19	0.99	0.986	0.991	0.989	0.003	0.978	0.949	0.986	0.971	0.02	0.689	0.764	0.814	0.756	0.063
20	0.991	0.993	0.995	0.993	0.002	1.006	0.997	1.012	1.005	0.008	0.773	0.833	0.839	0.815	0.036
21	0.995	1	0.998	0.998	0.002	0.981	0.983	1.003	0.989	0.012	0.829	0.936	0.874	0.88	0.054
22	0.993	0.989	0.982	0.988	0.006	0.992	1.002	1.008	1.001	0.008	0.908	0.966	0.928	0.934	0.029
23	1	0.992	0.98	0.991	0.01	0.984	0.985	1	0.99	0.009	1	0.981	0.937	0.973	0.032
24	0.986	0.979	0.981	0.982	0.004	0.984	0.985	1	0.99	0.009	0.979	0.964	1	0.981	0.018

## Sheet: Fig. 3e
Fig. 3e	Peak fluorescent intensities of mCherry and eGFP in the strain with or without CRISPRi system or AHL.
	CRISPRi	AHL	1	2	3	Ave	STD
mCherry	-	+	49512.2	59215.8	58535.1	55754.4	5416.57
	+	-	42412.7	36880.6	34063.7	37785.6	4247.48
	+	+	8690.82	10553.6	9371.87	9538.77	942.558
	CRISPRi	AHL	1	2	3	Ave	STD
eGFP	-	+	640502	520649	588067	583073	60082.4
	+	-	61409.4	89415	76726.2	75850.2	14023.3
	+	+	509813	617632	496041	541162	66582.1

## Sheet: Fig. 4b 
Fig. 4b	The effect of different triggering OD of QS variants driving entC-pchB expression on SA titer.
		AHL+
		1	2	3	Ave	STD
	Pcon	290.385	303.835	291.193	295.138	7.543
	PQS13	555.015	505.45	509.056	523.173	27.635
	PQS18	366.112	320.997	353.953	347.021	23.342
	PQS37	253.128	246.05	207.214	235.464	24.72
	PQS33	210.322	224.679	148.746	194.582	40.339
		AHL-
		1	2	3	Ave	STD
	Pcon	291.824	330.335	286.158	302.772	24.037
	PQS13	5.247	13.084	6.776	8.369	3.28
	PQS18	17.931	30.539	18.722	22.397	6.047
	PQS37	13.241	34.295	22.865	23.467	6.432
	PQS33	5.933	7.625	18.757	10.772	5.739

[truncated: 18 more sheets: Fig. 4c, Fig. 4d , Fig. 4e , Fig. 5b , Supplementary Fig. 2, Supplementary Fig. 3, Supplementary Fig. 4b , Supplementary Fig. 6c, Supplementary Fig. 9b, Supplementary Fig. 10, Supplementary Fig. 11, Supplementary Fig. 12a , Supplementary Fig. 12b, Supplementary Fig. 13, Supplementary Fig. 14b, Supplementary Fig. 15, Supplementary Fig. 16a, Supplementary Fig. 16b]
